# Supplementary material for: Direct synthesis of ordered mesoporous materials from thermoplastic elastomers
Source: Nat Commun. 2023 Feb 6;14:639. doi: 10.1038/s41467-023-36362-x (PMC9902477; doi:10.1038/s41467-023-36362-x)
Supplement: Supplementary file 3 — Source Data [file 41467_2023_36362_MOESM3_ESM.xlsx]

## Sheet: Figure 1c
Figure 1c
	Sulfonation Time (h)	Gel Fraction (%)	Mass Gain (%)
	0	0	0
	0.25	7	2.4
	0.5	25	4.9
	1	68.8	15.6
	2	80.8	35
	3	88	54.7
	4	88.7	62.3
	6	88	60

## Sheet: Figure 1d
Figure 1d
	Wavenumber (cm-1)	Neat SEBS	0.25 h	0.5 h	1 h	2 h	3 h	4 h
	4000	0.0011	0.002	0.0024	0.0038	0.0295	0.0223	0.0462
	3999	0.0011	0.002	0.0024	0.0038	0.0295	0.0223	0.0462
	3998	0.0009	0.002	0.0023	0.0038	0.0294	0.0223	0.0461
	3997	0.0009	0.002	0.0024	0.0038	0.0294	0.0223	0.0461
	3996	0.001	0.002	0.0024	0.0038	0.0294	0.0223	0.0461
	3995	0.0011	0.002	0.0024	0.0038	0.0294	0.0223	0.0461
	3994	0.001	0.002	0.0024	0.0038	0.0294	0.0223	0.046
	3993	0.001	0.002	0.0024	0.0038	0.0294	0.0223	0.046
	3992	0.0009	0.002	0.0024	0.0038	0.0294	0.0223	0.046
	3991	0.0009	0.002	0.0024	0.0038	0.0294	0.0223	0.046
	3990	0.0009	0.002	0.0024	0.0038	0.0294	0.0223	0.0459
	3989	0.0009	0.0019	0.0024	0.0038	0.0293	0.0223	0.0459
	3988	0.0009	0.0019	0.0024	0.0038	0.0293	0.0223	0.0458
	3987	0.0009	0.0019	0.0024	0.0038	0.0293	0.0223	0.0458
	3986	0.001	0.0019	0.0024	0.0038	0.0292	0.0223	0.0457
	3985	0.0009	0.002	0.0024	0.0039	0.0292	0.0222	0.0457
	3984	0.0009	0.002	0.0024	0.0039	0.0292	0.0222	0.0457
	3983	0.0009	0.002	0.0024	0.0039	0.0292	0.0222	0.0457
	3982	0.0009	0.002	0.0024	0.0039	0.0292	0.0222	0.0457
	3981	0.0009	0.002	0.0024	0.0038	0.0292	0.0222	0.0457
	3980	0.0008	0.002	0.0024	0.0038	0.0292	0.0222	0.0457
	3979	0.0008	0.002	0.0024	0.0038	0.0292	0.0222	0.0457
	3978	0.0008	0.002	0.0025	0.0038	0.0292	0.0222	0.0456
	3977	0.0008	0.002	0.0025	0.0038	0.0292	0.0222	0.0456
	3976	0.0009	0.0021	0.0025	0.0038	0.0292	0.0222	0.0455
	3975	0.0009	0.002	0.0024	0.0038	0.0292	0.0222	0.0455
	3974	0.0009	0.002	0.0024	0.0038	0.0291	0.0222	0.0454
	3973	0.001	0.002	0.0024	0.0038	0.0291	0.0222	0.0454
	3972	0.0009	0.002	0.0023	0.0037	0.0291	0.0222	0.0454
	3971	0.0008	0.002	0.0023	0.0037	0.029	0.0222	0.0453
	3970	0.001	0.002	0.0023	0.0037	0.029	0.0222	0.0453
	3969	0.001	0.002	0.0023	0.0038	0.029	0.0221	0.0453
	3968	0.0009	0.002	0.0024	0.0038	0.029	0.0221	0.0453
	3967	0.0008	0.002	0.0024	0.0038	0.029	0.0221	0.0453
	3966	0.0008	0.0019	0.0024	0.0038	0.029	0.0221	0.0452
	3965	0.0009	0.002	0.0024	0.0038	0.029	0.0221	0.0452
	3964	0.0009	0.002	0.0024	0.0038	0.029	0.0221	0.0451
	3963	0.0009	0.002	0.0024	0.0038	0.029	0.0221	0.045
	3962	0.0009	0.002	0.0024	0.0038	0.029	0.0221	0.045
	3961	0.0009	0.002	0.0024	0.0038	0.029	0.0221	0.0449
	3960	0.0008	0.002	0.0024	0.0038	0.029	0.0221	0.0449
	3959	0.0007	0.002	0.0025	0.0038	0.0289	0.0221	0.0449
	3958	0.0008	0.002	0.0025	0.0038	0.0289	0.0221	0.0448
	3957	0.0009	0.002	0.0025	0.0038	0.0289	0.0221	0.0448
	3956	0.0009	0.002	0.0025	0.0038	0.0289	0.022	0.0448
	3955	0.0009	0.002	0.0024	0.0038	0.0288	0.022	0.0448
	3954	0.0009	0.002	0.0024	0.0038	0.0288	0.022	0.0448
	3953	0.0009	0.002	0.0024	0.0039	0.0288	0.022	0.0448
	3952	0.0009	0.002	0.0025	0.0039	0.0288	0.022	0.0447
	3951	0.0009	0.002	0.0025	0.0039	0.0288	0.022	0.0447
	3950	0.0009	0.002	0.0025	0.0039	0.0288	0.022	0.0446
	3949	0.0009	0.002	0.0025	0.0039	0.0288	0.022	0.0446
	3948	0.0009	0.002	0.0025	0.0039	0.0288	0.022	0.0446
	3947	0.0009	0.002	0.0025	0.0038	0.0287	0.022	0.0445
	3946	0.001	0.002	0.0025	0.0038	0.0287	0.022	0.0445
	3945	0.001	0.002	0.0025	0.0038	0.0286	0.0219	0.0445
	3944	0.0009	0.002	0.0025	0.0038	0.0286	0.0219	0.0445
	3943	0.0009	0.002	0.0025	0.0038	0.0286	0.0219	0.0444
	3942	0.0009	0.002	0.0025	0.0038	0.0285	0.0219	0.0444
	3941	0.0009	0.002	0.0025	0.0038	0.0285	0.0219	0.0443
	3940	0.0009	0.002	0.0025	0.0039	0.0285	0.0219	0.0442
	3939	0.0009	0.002	0.0025	0.0039	0.0285	0.0219	0.0442
	3938	0.0008	0.002	0.0025	0.0039	0.0285	0.0219	0.0441
	3937	0.0008	0.0021	0.0025	0.0039	0.0286	0.0219	0.0441
	3936	0.0008	0.0021	0.0025	0.0039	0.0285	0.0218	0.0441
	3935	0.0008	0.0021	0.0025	0.0039	0.0285	0.0218	0.0441
	3934	0.0008	0.0021	0.0025	0.0039	0.0285	0.0219	0.044
	3933	0.0009	0.0021	0.0025	0.0039	0.0285	0.0219	0.044
	3932	0.0009	0.0021	0.0025	0.0039	0.0284	0.0219	0.0439
	3931	0.0009	0.0021	0.0025	0.0039	0.0284	0.0218	0.0439
	3930	0.0008	0.0021	0.0025	0.0039	0.0284	0.0218	0.0439
	3929	0.0008	0.0021	0.0025	0.0039	0.0284	0.0218	0.0439
	3928	0.0009	0.0021	0.0025	0.0039	0.0284	0.0218	0.0438
	3927	0.0009	0.0021	0.0025	0.0039	0.0283	0.0218	0.0438
	3926	0.0009	0.0021	0.0025	0.0039	0.0283	0.0218	0.0438
	3925	0.0008	0.0021	0.0025	0.0039	0.0283	0.0218	0.0437
	3924	0.0008	0.0021	0.0025	0.0039	0.0283	0.0218	0.0437
	3923	0.0009	0.0021	0.0025	0.0039	0.0283	0.0218	0.0437
	3922	0.0009	0.0021	0.0025	0.0039	0.0283	0.0218	0.0436
	3921	0.0009	0.0021	0.0026	0.0039	0.0283	0.0218	0.0435
	3920	0.0009	0.0022	0.0026	0.0039	0.0283	0.0217	0.0435
	3919	0.001	0.0022	0.0026	0.004	0.0283	0.0217	0.0434
	3918	0.001	0.0021	0.0026	0.004	0.0282	0.0217	0.0433
	3917	0.001	0.0021	0.0026	0.004	0.0282	0.0217	0.0433
	3916	0.0009	0.0021	0.0025	0.004	0.0281	0.0217	0.0432
	3915	0.0008	0.0021	0.0025	0.004	0.028	0.0217	0.0432
	3914	0.0008	0.0021	0.0025	0.004	0.028	0.0217	0.0431
	3913	0.0008	0.0021	0.0025	0.004	0.028	0.0217	0.043
	3912	0.0008	0.0021	0.0025	0.004	0.0279	0.0216	0.043
	3911	0.0008	0.0021	0.0025	0.0039	0.0279	0.0216	0.043
	3910	0.0007	0.0021	0.0025	0.0039	0.0279	0.0216	0.043
	3909	0.0008	0.0021	0.0025	0.0039	0.0279	0.0216	0.043
	3908	0.0009	0.0021	0.0025	0.0039	0.0279	0.0216	0.043
	3907	0.001	0.0021	0.0025	0.004	0.0279	0.0216	0.0429
	3906	0.0011	0.0021	0.0025	0.004	0.0279	0.0216	0.0429
	3905	0.001	0.0021	0.0026	0.004	0.0279	0.0216	0.043
	3904	0.001	0.0022	0.0026	0.004	0.028	0.0216	0.043
	3903	0.0011	0.0022	0.0026	0.004	0.028	0.0215	0.0429
	3902	0.001	0.0023	0.0026	0.004	0.0279	0.0215	0.0429
	3901	0.001	0.0022	0.0026	0.004	0.0279	0.0215	0.0428
	3900	0.001	0.0022	0.0026	0.004	0.0278	0.0215	0.0427
	3899	0.0009	0.0022	0.0026	0.004	0.0278	0.0215	0.0426
	3898	0.0009	0.0022	0.0026	0.004	0.0277	0.0215	0.0425
	3897	0.0008	0.0022	0.0026	0.004	0.0277	0.0215	0.0425
	3896	0.0008	0.0022	0.0026	0.004	0.0277	0.0215	0.0424
	3895	0.0008	0.0022	0.0026	0.004	0.0277	0.0215	0.0423
	3894	0.0009	0.0022	0.0026	0.0039	0.0276	0.0215	0.0422
	3893	0.001	0.0022	0.0026	0.0039	0.0276	0.0214	0.0422
	3892	0.001	0.0022	0.0026	0.0039	0.0276	0.0214	0.0421
	3891	0.0009	0.0022	0.0025	0.0039	0.0276	0.0214	0.0421
	3890	0.0009	0.0022	0.0025	0.0039	0.0275	0.0214	0.0421
	3889	0.0008	0.0022	0.0025	0.0039	0.0275	0.0214	0.0421
	3888	0.0009	0.0022	0.0025	0.0039	0.0274	0.0214	0.042
	3887	0.0009	0.0022	0.0026	0.0039	0.0274	0.0214	0.0419
	3886	0.0008	0.0022	0.0026	0.0039	0.0275	0.0214	0.0419
	3885	0.0009	0.0022	0.0026	0.0039	0.0275	0.0214	0.0419
	3884	0.0009	0.0022	0.0027	0.004	0.0275	0.0214	0.042
	3883	0.0009	0.0022	0.0027	0.004	0.0274	0.0214	0.0419
	3882	0.0009	0.0022	0.0027	0.004	0.0274	0.0213	0.0418
	3881	0.0008	0.0022	0.0027	0.004	0.0273	0.0213	0.0417
	3880	0.0007	0.0022	0.0026	0.004	0.0273	0.0213	0.0416
	3879	0.0009	0.0022	0.0026	0.004	0.0272	0.0213	0.0416
	3878	0.0009	0.0022	0.0026	0.004	0.0272	0.0213	0.0416
	3877	0.0008	0.0022	0.0026	0.004	0.0272	0.0213	0.0415
	3876	0.0009	0.0022	0.0026	0.004	0.0272	0.0213	0.0415
	3875	0.001	0.0022	0.0026	0.004	0.0272	0.0212	0.0415
	3874	0.0009	0.0022	0.0027	0.004	0.0272	0.0212	0.0414
	3873	0.001	0.0023	0.0027	0.004	0.0272	0.0212	0.0414
	3872	0.0011	0.0022	0.0026	0.004	0.0272	0.0212	0.0413
	3871	0.0011	0.0022	0.0026	0.004	0.0272	0.0212	0.0412
	3870	0.0008	0.0022	0.0026	0.0039	0.0271	0.0212	0.0412
	3869	0.0008	0.0022	0.0026	0.0039	0.027	0.0212	0.0411
	3868	0.0009	0.0022	0.0026	0.0039	0.027	0.0212	0.0411
	3867	0.0009	0.0022	0.0026	0.0039	0.027	0.0211	0.0411
	3866	0.0009	0.0022	0.0026	0.004	0.0269	0.0211	0.041
	3865	0.0008	0.0022	0.0026	0.004	0.0269	0.0211	0.041
	3864	0.0008	0.0022	0.0026	0.004	0.0269	0.0211	0.0409
	3863	0.0008	0.0022	0.0026	0.004	0.0269	0.0211	0.0409
	3862	0.0007	0.0022	0.0026	0.004	0.0268	0.0211	0.0408
	3861	0.0007	0.0022	0.0026	0.004	0.0268	0.0211	0.0407
	3860	0.0008	0.0022	0.0026	0.004	0.0268	0.021	0.0406
	3859	0.0009	0.0023	0.0026	0.004	0.0268	0.021	0.0405
	3858	0.001	0.0024	0.0026	0.004	0.0268	0.021	0.0405
	3857	0.001	0.0025	0.0026	0.0039	0.0268	0.021	0.0405
	3856	0.0009	0.0025	0.0026	0.0039	0.0268	0.021	0.0404
	3855	0.0008	0.0024	0.0026	0.0039	0.0268	0.021	0.0403
	3854	0.0008	0.0024	0.0026	0.0039	0.0267	0.021	0.0403
	3853	0.0009	0.0023	0.0025	0.0039	0.0266	0.021	0.0403
	3852	0.0008	0.0023	0.0025	0.0039	0.0266	0.021	0.0403
	3851	0.0009	0.0023	0.0026	0.004	0.0265	0.021	0.0402
	3850	0.0008	0.0022	0.0026	0.004	0.0265	0.0209	0.0401
	3849	0.0008	0.0022	0.0026	0.004	0.0265	0.0209	0.04
	3848	0.0008	0.0022	0.0026	0.004	0.0265	0.0209	0.0399
	3847	0.0009	0.0022	0.0027	0.004	0.0265	0.0209	0.0398
	3846	0.0009	0.0022	0.0027	0.0041	0.0265	0.0209	0.0398
	3845	0.0009	0.0022	0.0027	0.0041	0.0265	0.0209	0.0398
	3844	0.0009	0.0023	0.0027	0.004	0.0264	0.0209	0.0397
	3843	0.0009	0.0023	0.0027	0.004	0.0264	0.0209	0.0397
	3842	0.0009	0.0022	0.0027	0.004	0.0264	0.0208	0.0397
	3841	0.0008	0.0022	0.0027	0.0039	0.0263	0.0208	0.0396
	3840	0.0009	0.0023	0.0027	0.0039	0.0263	0.0208	0.0395
	3839	0.001	0.0023	0.0027	0.004	0.0263	0.0208	0.0395
	3838	0.001	0.0024	0.0028	0.004	0.0263	0.0208	0.0395
	3837	0.001	0.0024	0.0028	0.0041	0.0263	0.0208	0.0394
	3836	0.001	0.0024	0.0028	0.0041	0.0262	0.0208	0.0394
	3835	0.001	0.0024	0.0028	0.0041	0.0262	0.0208	0.0394
	3834	0.0009	0.0024	0.0027	0.0041	0.0261	0.0208	0.0393
	3833	0.0007	0.0024	0.0027	0.0041	0.0261	0.0207	0.0392
	3832	0.0007	0.0024	0.0027	0.0041	0.0261	0.0207	0.0391
	3831	0.0007	0.0023	0.0027	0.0041	0.026	0.0207	0.0391
	3830	0.0007	0.0023	0.0028	0.0041	0.026	0.0207	0.0391
	3829	0.0008	0.0023	0.0028	0.0041	0.026	0.0207	0.039
	3828	0.0009	0.0023	0.0028	0.0041	0.026	0.0207	0.0389
	3827	0.0008	0.0023	0.0028	0.0041	0.0259	0.0207	0.0389
	3826	0.0009	0.0023	0.0028	0.0041	0.0259	0.0207	0.0388
	3825	0.001	0.0024	0.0028	0.0041	0.0259	0.0207	0.0388
	3824	0.001	0.0024	0.0028	0.0041	0.0259	0.0207	0.0388
	3823	0.0011	0.0024	0.0027	0.0041	0.0259	0.0206	0.0387
	3822	0.001	0.0023	0.0027	0.0041	0.0259	0.0206	0.0385
	3821	0.0009	0.0023	0.0027	0.0041	0.0259	0.0206	0.0385
	3820	0.001	0.0024	0.0028	0.0041	0.0258	0.0206	0.0385
	3819	0.0009	0.0025	0.0028	0.0041	0.0258	0.0206	0.0384
	3818	0.0008	0.0025	0.0028	0.0041	0.0258	0.0206	0.0383
	3817	0.0008	0.0025	0.0028	0.0041	0.0257	0.0206	0.0382
	3816	0.0008	0.0025	0.0028	0.0041	0.0257	0.0206	0.0382
	3815	0.0008	0.0025	0.0028	0.0041	0.0257	0.0206	0.0381
	3814	0.0007	0.0024	0.0028	0.0041	0.0256	0.0205	0.0381
	3813	0.0007	0.0024	0.0028	0.0042	0.0256	0.0205	0.038
	3812	0.0007	0.0024	0.0028	0.0042	0.0256	0.0205	0.0379
	3811	0.0008	0.0024	0.0028	0.0042	0.0256	0.0205	0.0379
	3810	0.0008	0.0024	0.0028	0.0041	0.0255	0.0205	0.0378
	3809	0.0008	0.0024	0.0028	0.0041	0.0255	0.0205	0.0378
	3808	0.0008	0.0024	0.0028	0.0041	0.0254	0.0205	0.0377
	3807	0.0008	0.0024	0.0028	0.0041	0.0254	0.0205	0.0377
	3806	0.0008	0.0024	0.0028	0.0041	0.0254	0.0204	0.0377
	3805	0.0008	0.0024	0.0028	0.0041	0.0254	0.0204	0.0377
	3804	0.001	0.0024	0.0028	0.0041	0.0254	0.0204	0.0376
	3803	0.0012	0.0024	0.0028	0.0041	0.0253	0.0204	0.0375
	3802	0.0011	0.0024	0.0029	0.0041	0.0253	0.0204	0.0375
	3801	0.001	0.0024	0.0029	0.0041	0.0253	0.0204	0.0375
	3800	0.001	0.0025	0.0029	0.0042	0.0253	0.0204	0.0375
	3799	0.0009	0.0025	0.0029	0.0042	0.0252	0.0204	0.0374
	3798	0.0009	0.0024	0.0029	0.0042	0.0252	0.0204	0.0374
	3797	0.0008	0.0024	0.003	0.0042	0.0251	0.0204	0.0373
	3796	0.0008	0.0024	0.003	0.0042	0.025	0.0203	0.0372
	3795	0.0008	0.0024	0.003	0.0042	0.025	0.0203	0.0371
	3794	0.0007	0.0025	0.003	0.0042	0.025	0.0203	0.037
	3793	0.0007	0.0025	0.003	0.0043	0.025	0.0203	0.0369
	3792	0.0007	0.0025	0.003	0.0043	0.025	0.0203	0.0368
	3791	0.0007	0.0025	0.003	0.0043	0.025	0.0203	0.0367
	3790	0.0007	0.0025	0.003	0.0043	0.025	0.0203	0.0366
	3789	0.0007	0.0025	0.003	0.0043	0.0249	0.0203	0.0366
	3788	0.0007	0.0025	0.003	0.0043	0.0249	0.0203	0.0365
	3787	0.0007	0.0025	0.003	0.0043	0.0249	0.0203	0.0365
	3786	0.0008	0.0026	0.0031	0.0043	0.0249	0.0203	0.0364
	3785	0.0008	0.0026	0.0031	0.0043	0.0249	0.0202	0.0364
	3784	0.0008	0.0026	0.0031	0.0044	0.0248	0.0202	0.0364
	3783	0.0008	0.0026	0.0031	0.0044	0.0248	0.0202	0.0363
	3782	0.0007	0.0026	0.0031	0.0044	0.0248	0.0202	0.0363
	3781	0.0008	0.0026	0.0031	0.0043	0.0248	0.0202	0.0362
	3780	0.0008	0.0026	0.0031	0.0043	0.0247	0.0202	0.0362
	3779	0.0007	0.0025	0.0031	0.0043	0.0246	0.0202	0.0361
	3778	0.0007	0.0025	0.0031	0.0044	0.0246	0.0202	0.0361
	3777	0.0007	0.0025	0.0031	0.0044	0.0245	0.0202	0.036
	3776	0.0008	0.0025	0.0031	0.0044	0.0245	0.0202	0.036
	3775	0.0007	0.0025	0.0031	0.0044	0.0245	0.0202	0.0359
	3774	0.0007	0.0026	0.0031	0.0044	0.0245	0.0202	0.0359
	3773	0.0007	0.0026	0.0032	0.0044	0.0245	0.0202	0.0359
	3772	0.0008	0.0027	0.0032	0.0045	0.0244	0.0202	0.0358
	3771	0.0009	0.0027	0.0032	0.0045	0.0244	0.0201	0.0358
	3770	0.001	0.0028	0.0032	0.0045	0.0244	0.0201	0.0358
	3769	0.001	0.0028	0.0032	0.0045	0.0244	0.0201	0.0358
	3768	0.001	0.0028	0.0032	0.0045	0.0244	0.0201	0.0357
	3767	0.0009	0.0028	0.0032	0.0044	0.0244	0.0201	0.0356
	3766	0.0008	0.0028	0.0032	0.0044	0.0244	0.0201	0.0355
	3765	0.0008	0.0027	0.0032	0.0044	0.0243	0.0201	0.0354
	3764	0.0008	0.0027	0.0032	0.0045	0.0243	0.0201	0.0354
	3763	0.0007	0.0027	0.0032	0.0045	0.0242	0.02	0.0353
	3762	0.0007	0.0027	0.0032	0.0045	0.0242	0.02	0.0353
	3761	0.0008	0.0028	0.0032	0.0045	0.0242	0.02	0.0353
	3760	0.0008	0.0028	0.0033	0.0045	0.0242	0.02	0.0352
	3759	0.0007	0.0028	0.0033	0.0045	0.0242	0.02	0.0351
	3758	0.0008	0.0028	0.0033	0.0045	0.0242	0.02	0.0351
	3757	0.0009	0.0029	0.0033	0.0045	0.0242	0.02	0.035
	3756	0.0009	0.0029	0.0033	0.0045	0.0242	0.02	0.035
	3755	0.0009	0.003	0.0034	0.0046	0.0242	0.02	0.035
	3754	0.001	0.0031	0.0034	0.0046	0.0242	0.02	0.035
	3753	0.0011	0.0031	0.0034	0.0046	0.0242	0.02	0.0349
	3752	0.0012	0.0031	0.0034	0.0046	0.0241	0.02	0.0349
	3751	0.001	0.003	0.0034	0.0046	0.0241	0.0199	0.0349
	3750	0.0008	0.003	0.0033	0.0046	0.024	0.0199	0.0349
	3749	0.0009	0.003	0.0034	0.0046	0.024	0.0199	0.0349
	3748	0.001	0.0031	0.0034	0.0046	0.024	0.0199	0.0349
	3747	0.0009	0.0031	0.0034	0.0046	0.0239	0.0199	0.0349
	3746	0.0007	0.003	0.0034	0.0046	0.0238	0.0199	0.0348
	3745	0.0007	0.003	0.0035	0.0046	0.0238	0.0199	0.0346
	3744	0.0008	0.0031	0.0035	0.0046	0.0238	0.0199	0.0345
	3743	0.0008	0.0031	0.0035	0.0047	0.0238	0.0199	0.0344
	3742	0.0009	0.0031	0.0036	0.0048	0.0239	0.0199	0.0344
	3741	0.001	0.0032	0.0037	0.0048	0.0239	0.0199	0.0343
	3740	0.001	0.0032	0.0037	0.0049	0.024	0.0199	0.0343
	3739	0.0009	0.0032	0.0038	0.0049	0.024	0.0199	0.0344
	3738	0.0008	0.0032	0.0038	0.005	0.024	0.0199	0.0344
	3737	0.001	0.0031	0.0038	0.0049	0.024	0.0198	0.0344
	3736	0.0011	0.0031	0.0037	0.0049	0.0239	0.0198	0.0343
	3735	0.0008	0.0031	0.0037	0.0048	0.0238	0.0198	0.0342
	3734	0.0008	0.0031	0.0037	0.0048	0.0237	0.0198	0.0341
	3733	0.0007	0.0031	0.0037	0.0049	0.0236	0.0198	0.034
	3732	0.0008	0.003	0.0037	0.0049	0.0235	0.0198	0.034
	3731	0.0009	0.0031	0.0037	0.0049	0.0234	0.0198	0.0339
	3730	0.0008	0.0031	0.0038	0.0049	0.0234	0.0198	0.0339
	3729	0.0009	0.0031	0.0038	0.0049	0.0234	0.0198	0.0338
	3728	0.0011	0.0031	0.0038	0.0049	0.0234	0.0198	0.0337
	3727	0.0011	0.0031	0.0038	0.005	0.0234	0.0198	0.0337
	3726	0.0009	0.0032	0.0039	0.005	0.0234	0.0198	0.0336
	3725	0.0009	0.0032	0.0039	0.005	0.0234	0.0198	0.0336
	3724	0.001	0.0032	0.0039	0.005	0.0233	0.0198	0.0336
	3723	0.0011	0.0032	0.0039	0.005	0.0233	0.0198	0.0335
	3722	0.0009	0.0032	0.0039	0.005	0.0232	0.0198	0.0334
	3721	0.0009	0.0032	0.004	0.0051	0.0232	0.0198	0.0334
	3720	0.0008	0.0033	0.004	0.0051	0.0232	0.0198	0.0333
	3719	0.0007	0.0033	0.004	0.0051	0.0232	0.0198	0.0332
	3718	0.0008	0.0034	0.0041	0.0052	0.0232	0.0198	0.0331
	3717	0.0009	0.0034	0.0041	0.0052	0.0233	0.0198	0.0331
	3716	0.0008	0.0035	0.0041	0.0053	0.0233	0.0198	0.0332
	3715	0.0008	0.0035	0.0042	0.0053	0.0233	0.0198	0.0333
	3714	0.0009	0.0036	0.0043	0.0053	0.0233	0.0198	0.0333
	3713	0.0012	0.0036	0.0044	0.0054	0.0233	0.0198	0.0333
	3712	0.0012	0.0037	0.0045	0.0054	0.0233	0.0198	0.0333
	3711	0.0012	0.0037	0.0045	0.0054	0.0233	0.0198	0.0332
	3710	0.0012	0.0037	0.0045	0.0054	0.0233	0.0199	0.0332
	3709	0.001	0.0037	0.0045	0.0054	0.0233	0.0199	0.0331
	3708	0.0008	0.0037	0.0045	0.0055	0.0233	0.0199	0.0331
	3707	0.0008	0.0037	0.0046	0.0055	0.0233	0.0199	0.0331
	3706	0.0008	0.0038	0.0046	0.0055	0.0232	0.0199	0.0332
	3705	0.0008	0.0038	0.0047	0.0055	0.0233	0.0199	0.0332
	3704	0.0008	0.0038	0.0048	0.0056	0.0233	0.02	0.0333
	3703	0.0008	0.0038	0.0049	0.0056	0.0233	0.02	0.0333
	3702	0.0008	0.0039	0.0049	0.0057	0.0233	0.02	0.0334
	3701	0.0008	0.0039	0.005	0.0058	0.0233	0.0201	0.0334
	3700	0.0007	0.004	0.0051	0.0059	0.0234	0.0201	0.0335
	3699	0.0007	0.0041	0.0052	0.0059	0.0234	0.0201	0.0336
	3698	0.0008	0.0042	0.0052	0.006	0.0234	0.0202	0.0336
	3697	0.0008	0.0042	0.0053	0.0061	0.0235	0.0202	0.0337
	3696	0.0008	0.0043	0.0054	0.0061	0.0236	0.0202	0.0338
	3695	0.0007	0.0044	0.0055	0.0062	0.0237	0.0203	0.034
	3694	0.0007	0.0044	0.0055	0.0063	0.0238	0.0203	0.0341
	3693	0.0008	0.0045	0.0056	0.0063	0.0239	0.0204	0.0343
	3692	0.001	0.0046	0.0056	0.0064	0.0239	0.0205	0.0344
	3691	0.0009	0.0047	0.0056	0.0064	0.024	0.0206	0.0346
	3690	0.0008	0.0047	0.0057	0.0065	0.024	0.0206	0.0348
	3689	0.0008	0.0048	0.0058	0.0065	0.0241	0.0207	0.035
	3688	0.0008	0.0049	0.0059	0.0067	0.0242	0.0208	0.0352
	3687	0.0008	0.005	0.0061	0.0068	0.0244	0.0209	0.0354
	3686	0.0008	0.0051	0.0062	0.0069	0.0245	0.021	0.0356
	3685	0.0009	0.0052	0.0063	0.0071	0.0247	0.0211	0.0359
	3684	0.0009	0.0052	0.0064	0.0072	0.0248	0.0212	0.0362
	3683	0.0009	0.0053	0.0065	0.0073	0.025	0.0213	0.0365
	3682	0.001	0.0055	0.0066	0.0074	0.0251	0.0214	0.0368
	3681	0.0011	0.0056	0.0068	0.0075	0.0254	0.0215	0.0371
	3680	0.001	0.0057	0.0069	0.0076	0.0256	0.0216	0.0375
	3679	0.001	0.0059	0.0071	0.0077	0.0258	0.0218	0.0379
	3678	0.0011	0.006	0.0072	0.0078	0.026	0.0219	0.0385
	3677	0.0013	0.0062	0.0074	0.008	0.0263	0.0221	0.039
	3676	0.0014	0.0064	0.0077	0.0082	0.0266	0.0222	0.0396
	3675	0.0011	0.0066	0.0079	0.0084	0.0269	0.0224	0.0402
	3674	0.0011	0.0068	0.0081	0.0085	0.0273	0.0226	0.0408
	3673	0.0012	0.0069	0.0083	0.0087	0.0276	0.0228	0.0413
	3672	0.0013	0.007	0.0085	0.0089	0.0279	0.023	0.0419
	3671	0.0014	0.0072	0.0087	0.0092	0.0282	0.0232	0.0426
	3670	0.0014	0.0074	0.0089	0.0094	0.0286	0.0234	0.0433
	3669	0.0012	0.0076	0.0091	0.0096	0.0289	0.0236	0.044
	3668	0.0011	0.0078	0.0093	0.0098	0.0293	0.0239	0.0446
	3667	0.001	0.0079	0.0095	0.0099	0.0296	0.0241	0.0452
	3666	0.0011	0.0081	0.0097	0.0101	0.03	0.0243	0.0459
	3665	0.0011	0.0083	0.01	0.0103	0.0304	0.0246	0.0466
	3664	0.0012	0.0084	0.0102	0.0105	0.0308	0.0249	0.0474
	3663	0.0012	0.0086	0.0104	0.0107	0.0312	0.0252	0.0481
	3662	0.0012	0.0088	0.0107	0.0109	0.0316	0.0255	0.049
	3661	0.0012	0.009	0.0109	0.0111	0.0321	0.0257	0.0498
	3660	0.0012	0.0093	0.0111	0.0113	0.0325	0.026	0.0507
	3659	0.0012	0.0095	0.0114	0.0115	0.033	0.0263	0.0516
	3658	0.0013	0.0097	0.0117	0.0118	0.0335	0.0266	0.0526
	3657	0.0014	0.01	0.012	0.0121	0.0341	0.0269	0.0536
	3656	0.0014	0.0103	0.0123	0.0124	0.0346	0.0272	0.0547
	3655	0.0013	0.0105	0.0126	0.0126	0.0351	0.0276	0.0557
	3654	0.0013	0.0107	0.0128	0.0128	0.0356	0.0279	0.0566
	3653	0.0014	0.0109	0.013	0.013	0.036	0.0283	0.0574
	3652	0.0016	0.0111	0.0133	0.0133	0.0365	0.0286	0.0584
	3651	0.0016	0.0114	0.0136	0.0136	0.0371	0.0289	0.0596
	3650	0.0015	0.0117	0.014	0.0139	0.0378	0.0293	0.0608
	3649	0.0016	0.0121	0.0144	0.0142	0.0384	0.0297	0.0622
	3648	0.0017	0.0124	0.0147	0.0145	0.039	0.03	0.0634
	3647	0.0015	0.0127	0.0151	0.0148	0.0396	0.0304	0.0644
	3646	0.0014	0.0129	0.0154	0.015	0.0401	0.0308	0.0652
	3645	0.0013	0.0132	0.0157	0.0153	0.0406	0.0311	0.0661
	3644	0.0014	0.0134	0.0159	0.0155	0.041	0.0315	0.0669
	3643	0.0014	0.0136	0.0162	0.0158	0.0415	0.0318	0.0678
	3642	0.0013	0.0138	0.0165	0.016	0.042	0.0322	0.0687
	3641	0.0011	0.014	0.0168	0.0163	0.0425	0.0326	0.0697
	3640	0.0011	0.0143	0.0171	0.0165	0.043	0.0329	0.0706
	3639	0.0012	0.0145	0.0174	0.0168	0.0435	0.0333	0.0716
	3638	0.0013	0.0148	0.0176	0.017	0.044	0.0337	0.0726
	3637	0.0015	0.0151	0.0179	0.0173	0.0445	0.034	0.0735
	3636	0.0015	0.0153	0.0182	0.0176	0.045	0.0344	0.0745
	3635	0.0015	0.0156	0.0186	0.0178	0.0455	0.0348	0.0755
	3634	0.0014	0.0159	0.0189	0.0181	0.046	0.0351	0.0765
	3633	0.0012	0.0161	0.0192	0.0184	0.0465	0.0355	0.0774
	3632	0.0013	0.0164	0.0195	0.0186	0.0469	0.0359	0.0783
	3631	0.0014	0.0167	0.0198	0.0189	0.0474	0.0363	0.0793
	3630	0.0015	0.0171	0.0202	0.0193	0.048	0.0366	0.0804
	3629	0.0012	0.0175	0.0206	0.0196	0.0487	0.0369	0.0817
	3628	0.0011	0.0178	0.021	0.0199	0.0493	0.0373	0.0828
	3627	0.0011	0.018	0.0213	0.0201	0.0498	0.0376	0.0836
	3626	0.001	0.0182	0.0215	0.0204	0.0502	0.038	0.0843
	3625	0.001	0.0183	0.0217	0.0206	0.0506	0.0383	0.085
	3624	0.0011	0.0185	0.022	0.0209	0.0509	0.0387	0.0858
	3623	0.0011	0.0187	0.0222	0.0211	0.0513	0.0391	0.0866
	3622	0.0011	0.0189	0.0225	0.0214	0.0516	0.0394	0.0874
	3621	0.0011	0.0192	0.0229	0.0216	0.0521	0.0398	0.0883
	3620	0.001	0.0196	0.0232	0.0219	0.0526	0.0401	0.0893
	3619	0.0011	0.02	0.0236	0.0223	0.0532	0.0405	0.0903
	3618	0.0011	0.0202	0.0239	0.0225	0.0537	0.0408	0.0911
	3617	0.001	0.0205	0.0241	0.0228	0.0541	0.0412	0.0919
	3616	0.0011	0.0207	0.0244	0.023	0.0546	0.0415	0.0927
	3615	0.0011	0.0209	0.0247	0.0232	0.055	0.0419	0.0935
	3614	0.001	0.0212	0.025	0.0235	0.0554	0.0422	0.0943
	3613	0.0009	0.0214	0.0252	0.0237	0.0559	0.0425	0.0951
	3612	0.0009	0.0217	0.0255	0.024	0.0563	0.0428	0.096
	3611	0.0011	0.022	0.0258	0.0243	0.0567	0.0431	0.0968
	3610	0.0012	0.0222	0.0261	0.0246	0.0571	0.0435	0.0976
	3609	0.0013	0.0225	0.0264	0.0249	0.0575	0.0438	0.0985
	3608	0.0013	0.0228	0.0268	0.0251	0.058	0.0441	0.0993
	3607	0.0011	0.023	0.0271	0.0254	0.0584	0.0444	0.1
	3606	0.001	0.0232	0.0273	0.0256	0.0588	0.0447	0.1007
	3605	0.001	0.0234	0.0276	0.0258	0.0592	0.0451	0.1014
	3604	0.001	0.0236	0.0278	0.026	0.0596	0.0454	0.1021
	3603	0.0011	0.0238	0.0281	0.0263	0.06	0.0457	0.1029
	3602	0.0011	0.024	0.0283	0.0265	0.0604	0.046	0.1036
	3601	0.0011	0.0243	0.0286	0.0268	0.0608	0.0463	0.1044
	3600	0.0011	0.0245	0.0289	0.027	0.0612	0.0466	0.1052
	3599	0.0012	0.0248	0.0292	0.0273	0.0616	0.0469	0.1059
	3598	0.001	0.025	0.0295	0.0275	0.062	0.0472	0.1067
	3597	0.001	0.0253	0.0297	0.0277	0.0624	0.0475	0.1075
	3596	0.001	0.0255	0.03	0.028	0.0629	0.0479	0.1083
	3595	0.001	0.0258	0.0303	0.0282	0.0633	0.0482	0.1091
	3594	0.001	0.026	0.0306	0.0284	0.0637	0.0484	0.1098
	3593	0.001	0.0263	0.0309	0.0287	0.0641	0.0487	0.1105
	3592	0.0011	0.0265	0.0311	0.0289	0.0644	0.049	0.1112
	3591	0.0011	0.0267	0.0314	0.0292	0.0648	0.0493	0.1119
	3590	0.001	0.027	0.0317	0.0295	0.0652	0.0496	0.1127
	3589	0.001	0.0272	0.032	0.0298	0.0656	0.0499	0.1135
	3588	0.001	0.0275	0.0323	0.03	0.066	0.0502	0.1143
	3587	0.0009	0.0278	0.0326	0.0303	0.0664	0.0505	0.115
	3586	0.0009	0.028	0.0329	0.0305	0.0668	0.0508	0.1157
	3585	0.0009	0.0282	0.0331	0.0307	0.0672	0.0511	0.1163
	3584	0.0009	0.0284	0.0334	0.031	0.0676	0.0514	0.117
	3583	0.0009	0.0286	0.0336	0.0312	0.068	0.0517	0.1176
	3582	0.001	0.0289	0.0338	0.0314	0.0684	0.0519	0.1183
	3581	0.001	0.0291	0.0341	0.0317	0.0688	0.0522	0.119
	3580	0.0009	0.0294	0.0344	0.0319	0.0691	0.0525	0.1197
	3579	0.0008	0.0296	0.0347	0.0322	0.0695	0.0528	0.1204
	3578	0.0008	0.0299	0.035	0.0324	0.07	0.0531	0.1211
	3577	0.0008	0.0302	0.0353	0.0327	0.0704	0.0533	0.1218
	3576	0.0009	0.0305	0.0356	0.033	0.0708	0.0536	0.1225
	3575	0.0009	0.0307	0.0359	0.0332	0.0712	0.0539	0.1232
	3574	0.0008	0.031	0.0362	0.0335	0.0716	0.0541	0.1239
	3573	0.0008	0.0313	0.0365	0.0338	0.072	0.0544	0.1246
	3572	0.0009	0.0315	0.0368	0.0341	0.0724	0.0547	0.1254
	3571	0.001	0.0317	0.0371	0.0343	0.0728	0.055	0.1261
	3570	0.001	0.032	0.0374	0.0346	0.0732	0.0553	0.1268
	3569	0.001	0.0323	0.0377	0.0349	0.0737	0.0556	0.1276
	3568	0.0011	0.0326	0.0381	0.0352	0.0741	0.0559	0.1285
	3567	0.0012	0.0329	0.0385	0.0354	0.0746	0.0561	0.1293
	3566	0.0009	0.0332	0.0388	0.0357	0.075	0.0564	0.13
	3565	0.0008	0.0335	0.0391	0.0359	0.0754	0.0566	0.1306
	3564	0.0008	0.0337	0.0393	0.0362	0.0757	0.0569	0.1312
	3563	0.0009	0.0339	0.0396	0.0364	0.0761	0.0572	0.1319
	3562	0.0009	0.0341	0.0399	0.0367	0.0765	0.0575	0.1325
	3561	0.0009	0.0344	0.0402	0.037	0.0769	0.0578	0.1332
	3560	0.0009	0.0346	0.0405	0.0372	0.0773	0.058	0.1338
	3559	0.0009	0.0349	0.0408	0.0375	0.0777	0.0583	0.1345
	3558	0.0008	0.0352	0.0412	0.0378	0.0781	0.0586	0.1352
	3557	0.0008	0.0355	0.0415	0.0381	0.0785	0.0589	0.1358
	3556	0.0008	0.0357	0.0418	0.0383	0.0789	0.0591	0.1365
	3555	0.0007	0.036	0.0421	0.0386	0.0793	0.0594	0.1372
	3554	0.0008	0.0363	0.0424	0.0389	0.0798	0.0597	0.1379
	3553	0.0008	0.0365	0.0427	0.0391	0.0802	0.0599	0.1386
	3552	0.0008	0.0368	0.043	0.0394	0.0806	0.0602	0.1393
	3551	0.0009	0.037	0.0432	0.0396	0.081	0.0604	0.14
	3550	0.0009	0.0372	0.0435	0.0399	0.0813	0.0607	0.1406
	3549	0.001	0.0375	0.0438	0.0401	0.0817	0.0609	0.1413
	3548	0.001	0.0378	0.0441	0.0404	0.0821	0.0612	0.142
	3547	0.001	0.038	0.0444	0.0406	0.0825	0.0615	0.1427
	3546	0.0009	0.0383	0.0447	0.0409	0.0829	0.0617	0.1434
	3545	0.0009	0.0386	0.045	0.0411	0.0834	0.062	0.1441
	3544	0.001	0.0389	0.0453	0.0414	0.0838	0.0623	0.1447
	3543	0.0009	0.0392	0.0456	0.0417	0.0842	0.0625	0.1454
	3542	0.0009	0.0394	0.0459	0.042	0.0847	0.0628	0.146
	3541	0.0009	0.0397	0.0462	0.0422	0.085	0.0631	0.1467
	3540	0.0009	0.0399	0.0465	0.0425	0.0854	0.0633	0.1474
	3539	0.0008	0.0402	0.0468	0.0428	0.0858	0.0636	0.148
	3538	0.0008	0.0405	0.0471	0.043	0.0862	0.0638	0.1487
	3537	0.0008	0.0407	0.0474	0.0433	0.0866	0.0641	0.1493
	3536	0.0008	0.041	0.0477	0.0435	0.087	0.0643	0.15
	3535	0.0008	0.0412	0.0479	0.0438	0.0874	0.0646	0.1507
	3534	0.0009	0.0415	0.0482	0.044	0.0878	0.0649	0.1513
	3533	0.0008	0.0417	0.0485	0.0443	0.0882	0.0651	0.1519
	3532	0.0009	0.042	0.0488	0.0446	0.0886	0.0654	0.1526
	3531	0.001	0.0422	0.0491	0.0449	0.0889	0.0656	0.1533
	3530	0.001	0.0425	0.0494	0.0451	0.0893	0.0658	0.154
	3529	0.001	0.0428	0.0497	0.0454	0.0897	0.0661	0.1547
	3528	0.001	0.0431	0.0499	0.0456	0.0901	0.0663	0.1553
	3527	0.001	0.0433	0.0502	0.0459	0.0905	0.0666	0.156
	3526	0.001	0.0436	0.0505	0.0461	0.0909	0.0668	0.1566
	3525	0.0011	0.0438	0.0508	0.0464	0.0913	0.067	0.1572
	3524	0.001	0.044	0.0511	0.0466	0.0917	0.0673	0.1578
	3523	0.0008	0.0443	0.0513	0.0469	0.0921	0.0675	0.1585
	3522	0.0007	0.0445	0.0516	0.0471	0.0924	0.0678	0.1591
	3521	0.0009	0.0448	0.0519	0.0474	0.0928	0.0681	0.1597
	3520	0.001	0.045	0.0522	0.0477	0.0932	0.0683	0.1603
	3519	0.0009	0.0453	0.0525	0.0479	0.0936	0.0686	0.161
	3518	0.0009	0.0455	0.0528	0.0482	0.094	0.0688	0.1616
	3517	0.0009	0.0458	0.053	0.0484	0.0944	0.069	0.1622
	3516	0.0009	0.0461	0.0533	0.0486	0.0947	0.0692	0.1628
	3515	0.0009	0.0463	0.0536	0.0489	0.0951	0.0695	0.1634
	3514	0.0009	0.0465	0.0539	0.0491	0.0955	0.0697	0.164
	3513	0.001	0.0467	0.0542	0.0494	0.0959	0.0699	0.1646
	3512	0.001	0.047	0.0545	0.0496	0.0962	0.0702	0.1652
	3511	0.0011	0.0472	0.0547	0.0498	0.0966	0.0704	0.1659
	3510	0.001	0.0475	0.055	0.0501	0.097	0.0707	0.1665
	3509	0.001	0.0477	0.0553	0.0504	0.0973	0.0709	0.1671
	3508	0.0011	0.048	0.0555	0.0506	0.0977	0.0711	0.1677
	3507	0.0011	0.0482	0.0558	0.0509	0.0981	0.0714	0.1683
	3506	0.0011	0.0485	0.0561	0.0511	0.0985	0.0716	0.1689
	3505	0.001	0.0487	0.0563	0.0513	0.0989	0.0718	0.1696
	3504	0.001	0.0489	0.0566	0.0516	0.0993	0.0721	0.1702
	3503	0.001	0.0492	0.0569	0.0518	0.0996	0.0723	0.1708
	3502	0.001	0.0494	0.0572	0.052	0.1	0.0725	0.1714
	3501	0.0011	0.0497	0.0574	0.0523	0.1003	0.0727	0.172
	3500	0.0012	0.0498	0.0576	0.0525	0.1006	0.073	0.1725
	3499	0.0012	0.05	0.0579	0.0527	0.101	0.0732	0.1731
	3498	0.0011	0.0502	0.0581	0.0529	0.1013	0.0734	0.1737
	3497	0.0011	0.0505	0.0584	0.0532	0.1017	0.0736	0.1744
	3496	0.0011	0.0507	0.0586	0.0534	0.102	0.0739	0.175
	3495	0.001	0.0509	0.0589	0.0536	0.1024	0.0741	0.1756
	3494	0.0009	0.0511	0.0591	0.0538	0.1028	0.0743	0.1761
	3493	0.0009	0.0513	0.0594	0.0541	0.1031	0.0745	0.1767
	3492	0.001	0.0516	0.0596	0.0543	0.1035	0.0747	0.1773
	3491	0.001	0.0518	0.0599	0.0545	0.1038	0.075	0.1779
	3490	0.001	0.052	0.0601	0.0547	0.1041	0.0752	0.1785
	3489	0.0009	0.0522	0.0603	0.0549	0.1044	0.0754	0.1791
	3488	0.0009	0.0525	0.0606	0.0551	0.1048	0.0756	0.1796
	3487	0.001	0.0527	0.0608	0.0553	0.1051	0.0758	0.1802
	3486	0.0009	0.0529	0.0611	0.0555	0.1055	0.076	0.1807
	3485	0.001	0.0531	0.0613	0.0558	0.1058	0.0762	0.1813
	3484	0.0011	0.0533	0.0616	0.056	0.1062	0.0764	0.1819
	3483	0.0012	0.0535	0.0619	0.0562	0.1066	0.0766	0.1825
	3482	0.0011	0.0537	0.0621	0.0564	0.1069	0.0768	0.183
	3481	0.0011	0.0539	0.0623	0.0566	0.1072	0.077	0.1836
	3480	0.001	0.054	0.0625	0.0567	0.1075	0.0772	0.1841
	3479	0.001	0.0542	0.0627	0.0569	0.1078	0.0775	0.1847
	3478	0.0011	0.0544	0.0629	0.0571	0.1082	0.0777	0.1852
	3477	0.0011	0.0546	0.0631	0.0573	0.1085	0.0779	0.1857
	3476	0.001	0.0548	0.0633	0.0575	0.1088	0.0781	0.1863
	3475	0.001	0.055	0.0635	0.0577	0.1091	0.0783	0.1868
	3474	0.001	0.0552	0.0638	0.0579	0.1094	0.0785	0.1873
	3473	0.001	0.0554	0.064	0.0581	0.1098	0.0787	0.1878
	3472	0.001	0.0556	0.0642	0.0583	0.1101	0.0788	0.1884
	3471	0.001	0.0557	0.0643	0.0585	0.1104	0.079	0.1889
	3470	0.001	0.0559	0.0645	0.0586	0.1107	0.0792	0.1894
	3469	0.0011	0.056	0.0647	0.0588	0.111	0.0794	0.1899
	3468	0.0011	0.0562	0.0649	0.059	0.1113	0.0796	0.1905
	3467	0.0011	0.0564	0.0651	0.0591	0.1116	0.0798	0.1911
	3466	0.0012	0.0566	0.0654	0.0593	0.1119	0.08	0.1916
	3465	0.0011	0.0568	0.0655	0.0595	0.1122	0.0801	0.1922
	3464	0.001	0.0569	0.0657	0.0597	0.1126	0.0803	0.1927
	3463	0.001	0.0571	0.0659	0.0598	0.1129	0.0805	0.1932
	3462	0.0011	0.0572	0.0661	0.06	0.1132	0.0807	0.1937
	3461	0.0012	0.0574	0.0663	0.0601	0.1135	0.0809	0.1942
	3460	0.0011	0.0575	0.0665	0.0603	0.1138	0.081	0.1947
	3459	0.0011	0.0577	0.0666	0.0605	0.1141	0.0812	0.1952
	3458	0.0011	0.0578	0.0668	0.0606	0.1143	0.0814	0.1957
	3457	0.0011	0.058	0.067	0.0608	0.1146	0.0816	0.1962
	3456	0.001	0.0581	0.0671	0.061	0.1149	0.0817	0.1967
	3455	0.001	0.0583	0.0673	0.0611	0.1152	0.0819	0.1972
	3454	0.0011	0.0585	0.0675	0.0613	0.1155	0.0821	0.1977
	3453	0.0011	0.0586	0.0676	0.0614	0.1158	0.0823	0.1982
	3452	0.0011	0.0588	0.0678	0.0616	0.1161	0.0824	0.1986
	3451	0.001	0.0589	0.0679	0.0617	0.1163	0.0826	0.1991
	3450	0.001	0.059	0.0681	0.0618	0.1166	0.0827	0.1996
	3449	0.0011	0.0591	0.0683	0.062	0.1169	0.0829	0.2
	3448	0.0012	0.0592	0.0684	0.0621	0.1171	0.083	0.2005
	3447	0.0012	0.0594	0.0685	0.0622	0.1174	0.0832	0.201
	3446	0.0012	0.0595	0.0687	0.0623	0.1177	0.0834	0.2015
	3445	0.0012	0.0596	0.0688	0.0625	0.118	0.0835	0.202
	3444	0.0012	0.0598	0.069	0.0626	0.1182	0.0837	0.2024
	3443	0.0012	0.0599	0.0691	0.0627	0.1184	0.0838	0.2029
	3442	0.0012	0.06	0.0692	0.0628	0.1187	0.084	0.2033
	3441	0.0011	0.06	0.0693	0.0629	0.1189	0.0841	0.2037
	3440	0.0011	0.0602	0.0694	0.063	0.1191	0.0842	0.2042
	3439	0.0011	0.0603	0.0695	0.0631	0.1194	0.0844	0.2045
	3438	0.0012	0.0604	0.0697	0.0633	0.1196	0.0845	0.2049
	3437	0.0012	0.0605	0.0698	0.0634	0.1198	0.0847	0.2053
	3436	0.0012	0.0606	0.0699	0.0635	0.1201	0.0848	0.2057
	3435	0.0011	0.0607	0.0701	0.0636	0.1203	0.0849	0.2061
	3434	0.0011	0.0608	0.0701	0.0637	0.1205	0.0851	0.2066
	3433	0.0011	0.0609	0.0702	0.0638	0.1207	0.0852	0.207
	3432	0.0012	0.061	0.0703	0.0639	0.1209	0.0853	0.2075
	3431	0.0012	0.0611	0.0704	0.0639	0.1211	0.0855	0.2079
	3430	0.0011	0.0612	0.0705	0.064	0.1214	0.0856	0.2083
	3429	0.001	0.0613	0.0707	0.0641	0.1216	0.0857	0.2087
	3428	0.0011	0.0614	0.0708	0.0643	0.1219	0.0858	0.209
	3427	0.0011	0.0615	0.0709	0.0644	0.1221	0.086	0.2094
	3426	0.0011	0.0616	0.071	0.0645	0.1223	0.0861	0.2098
	3425	0.0011	0.0617	0.0711	0.0645	0.1226	0.0863	0.2102
	3424	0.0012	0.0617	0.0712	0.0646	0.1228	0.0864	0.2106
	3423	0.0012	0.0618	0.0712	0.0647	0.123	0.0865	0.211
	3422	0.0011	0.0619	0.0713	0.0647	0.1232	0.0866	0.2113
	3421	0.0011	0.0619	0.0714	0.0648	0.1234	0.0867	0.2117
	3420	0.0011	0.062	0.0714	0.0649	0.1236	0.0868	0.212
	3419	0.0011	0.0621	0.0715	0.065	0.1238	0.087	0.2124
	3418	0.0012	0.0621	0.0716	0.0651	0.124	0.0871	0.2127
	3417	0.0011	0.0622	0.0717	0.0652	0.1241	0.0872	0.213
	3416	0.001	0.0622	0.0717	0.0652	0.1243	0.0873	0.2134
	3415	0.001	0.0623	0.0718	0.0652	0.1244	0.0873	0.2137
	3414	0.0011	0.0623	0.0718	0.0653	0.1246	0.0874	0.214
	3413	0.0011	0.0624	0.0719	0.0653	0.1248	0.0875	0.2144
	3412	0.001	0.0624	0.072	0.0654	0.125	0.0876	0.2147
	3411	0.0011	0.0625	0.072	0.0654	0.1252	0.0877	0.2149
	3410	0.0012	0.0625	0.0721	0.0654	0.1254	0.0878	0.2152
	3409	0.0012	0.0626	0.0722	0.0655	0.1255	0.0879	0.2155
	3408	0.0011	0.0626	0.0722	0.0656	0.1257	0.088	0.2158
	3407	0.0011	0.0627	0.0722	0.0656	0.1259	0.0881	0.216
	3406	0.001	0.0627	0.0723	0.0656	0.126	0.0882	0.2162
	3405	0.0011	0.0627	0.0723	0.0657	0.1261	0.0883	0.2165
	3404	0.0012	0.0627	0.0723	0.0657	0.1262	0.0884	0.2167
	3403	0.0011	0.0627	0.0723	0.0657	0.1263	0.0885	0.217
	3402	0.0011	0.0627	0.0724	0.0658	0.1264	0.0886	0.2173
	3401	0.001	0.0628	0.0724	0.0658	0.1266	0.0886	0.2175
	3400	0.0011	0.0629	0.0725	0.0659	0.1267	0.0887	0.2177
	3399	0.001	0.0629	0.0725	0.0659	0.1269	0.0888	0.218
	3398	0.0011	0.063	0.0726	0.0659	0.127	0.0888	0.2183
	3397	0.0011	0.063	0.0726	0.0659	0.1272	0.0889	0.2185
	3396	0.0011	0.063	0.0726	0.0659	0.1273	0.0889	0.2188
	3395	0.0011	0.063	0.0726	0.0659	0.1274	0.089	0.219
	3394	0.0012	0.063	0.0726	0.0659	0.1275	0.0891	0.2192
	3393	0.0012	0.0631	0.0726	0.0659	0.1276	0.0891	0.2193
	3392	0.0011	0.063	0.0726	0.0659	0.1277	0.0892	0.2195
	3391	0.0011	0.063	0.0726	0.0659	0.1278	0.0893	0.2197
	3390	0.0011	0.063	0.0726	0.0659	0.128	0.0894	0.2199
	3389	0.0011	0.063	0.0726	0.0659	0.1281	0.0894	0.2201
	3388	0.0011	0.063	0.0726	0.0659	0.1281	0.0895	0.2203
	3387	0.001	0.063	0.0726	0.0659	0.1282	0.0895	0.2205
	3386	0.0011	0.0629	0.0726	0.0659	0.1283	0.0896	0.2207
	3385	0.0012	0.0629	0.0726	0.0659	0.1284	0.0896	0.2208
	3384	0.0011	0.0629	0.0726	0.0659	0.1286	0.0897	0.2209
	3383	0.001	0.0629	0.0726	0.066	0.1286	0.0897	0.221
	3382	0.001	0.0629	0.0726	0.0659	0.1287	0.0897	0.2211
	3381	0.001	0.0629	0.0726	0.0659	0.1288	0.0898	0.2212
	3380	0.0011	0.0629	0.0726	0.0659	0.1288	0.0898	0.2213
	3379	0.0011	0.0628	0.0726	0.0659	0.1289	0.0899	0.2214
	3378	0.0011	0.0628	0.0726	0.0659	0.129	0.0899	0.2214
	3377	0.001	0.0628	0.0726	0.0659	0.129	0.0899	0.2215
	3376	0.001	0.0628	0.0725	0.0659	0.1291	0.09	0.2217
	3375	0.0011	0.0628	0.0725	0.0659	0.1292	0.09	0.2218
	3374	0.0011	0.0627	0.0725	0.0659	0.1292	0.09	0.2219
	3373	0.0011	0.0627	0.0724	0.0658	0.1292	0.0901	0.222
	3372	0.0011	0.0627	0.0724	0.0658	0.1293	0.0901	0.222
	3371	0.0011	0.0626	0.0723	0.0657	0.1293	0.0901	0.2221
	3370	0.0011	0.0626	0.0723	0.0657	0.1293	0.0901	0.2221
	3369	0.001	0.0625	0.0722	0.0656	0.1294	0.0902	0.2221
	3368	0.001	0.0625	0.0722	0.0656	0.1294	0.0902	0.2222
	3367	0.001	0.0625	0.0721	0.0656	0.1295	0.0902	0.2222
	3366	0.001	0.0624	0.0721	0.0656	0.1295	0.0903	0.2223
	3365	0.001	0.0624	0.0721	0.0656	0.1296	0.0903	0.2223
	3364	0.0011	0.0624	0.0721	0.0655	0.1296	0.0903	0.2223
	3363	0.0011	0.0623	0.0721	0.0655	0.1296	0.0903	0.2224
	3362	0.0011	0.0623	0.072	0.0655	0.1296	0.0903	0.2224
	3361	0.0011	0.0622	0.0719	0.0654	0.1296	0.0903	0.2224
	3360	0.001	0.0622	0.0719	0.0654	0.1296	0.0903	0.2224
	3359	0.001	0.0622	0.0718	0.0654	0.1297	0.0903	0.2223
	3358	0.0011	0.0621	0.0718	0.0653	0.1297	0.0903	0.2223
	3357	0.0011	0.0621	0.0718	0.0653	0.1297	0.0903	0.2223
	3356	0.0011	0.062	0.0717	0.0652	0.1297	0.0903	0.2223
	3355	0.0011	0.062	0.0717	0.0652	0.1297	0.0903	0.2223
	3354	0.0011	0.0619	0.0717	0.0651	0.1297	0.0903	0.2223
	3353	0.001	0.0619	0.0716	0.065	0.1297	0.0904	0.2223
	3352	0.001	0.0618	0.0715	0.065	0.1297	0.0904	0.2223
	3351	0.001	0.0618	0.0714	0.0649	0.1296	0.0904	0.2222
	3350	0.0009	0.0617	0.0714	0.0649	0.1296	0.0904	0.2222
	3349	0.0009	0.0617	0.0713	0.0648	0.1296	0.0904	0.2222
	3348	0.001	0.0616	0.0712	0.0648	0.1296	0.0904	0.2222
	3347	0.001	0.0615	0.0712	0.0647	0.1296	0.0904	0.2221
	3346	0.001	0.0614	0.0711	0.0646	0.1296	0.0904	0.222
	3345	0.0009	0.0614	0.0711	0.0646	0.1296	0.0904	0.2219
	3344	0.0009	0.0613	0.071	0.0645	0.1296	0.0904	0.2219
	3343	0.0008	0.0612	0.0709	0.0645	0.1295	0.0904	0.2218
	3342	0.0009	0.0612	0.0708	0.0644	0.1295	0.0904	0.2218
	3341	0.001	0.0611	0.0707	0.0643	0.1294	0.0904	0.2217
	3340	0.001	0.061	0.0707	0.0643	0.1294	0.0903	0.2217
	3339	0.0009	0.061	0.0706	0.0642	0.1294	0.0903	0.2216
	3338	0.0009	0.0609	0.0706	0.0641	0.1294	0.0903	0.2215
	3337	0.001	0.0609	0.0705	0.0641	0.1294	0.0903	0.2215
	3336	0.001	0.0608	0.0704	0.064	0.1294	0.0903	0.2214
	3335	0.001	0.0608	0.0704	0.064	0.1294	0.0903	0.2214
	3334	0.001	0.0607	0.0703	0.0639	0.1294	0.0903	0.2213
	3333	0.001	0.0607	0.0703	0.0639	0.1294	0.0903	0.2212
	3332	0.001	0.0606	0.0702	0.0638	0.1293	0.0903	0.2211
	3331	0.0011	0.0605	0.0701	0.0638	0.1293	0.0902	0.221
	3330	0.0011	0.0604	0.07	0.0637	0.1292	0.0902	0.2209
	3329	0.001	0.0603	0.0699	0.0636	0.1292	0.0902	0.2209
	3328	0.001	0.0603	0.0699	0.0635	0.1291	0.0902	0.2208
	3327	0.0009	0.0602	0.0698	0.0634	0.1291	0.0902	0.2207
	3326	0.0009	0.0601	0.0698	0.0634	0.129	0.0902	0.2206
	3325	0.0009	0.0601	0.0697	0.0633	0.129	0.0901	0.2206
	3324	0.0008	0.06	0.0696	0.0633	0.129	0.0901	0.2205
	3323	0.0009	0.06	0.0695	0.0632	0.129	0.0901	0.2204
	3322	0.001	0.0599	0.0695	0.0631	0.1289	0.0901	0.2203
	3321	0.001	0.0598	0.0694	0.0631	0.1289	0.09	0.2203
	3320	0.0009	0.0598	0.0693	0.063	0.1289	0.09	0.2202
	3319	0.0009	0.0597	0.0693	0.0629	0.1289	0.09	0.2201
	3318	0.0009	0.0597	0.0692	0.0629	0.1289	0.09	0.22
	3317	0.0008	0.0596	0.0691	0.0628	0.1288	0.09	0.2199
	3316	0.0008	0.0595	0.069	0.0627	0.1288	0.09	0.2199
	3315	0.0008	0.0595	0.069	0.0626	0.1287	0.09	0.2198
	3314	0.0008	0.0594	0.0689	0.0626	0.1287	0.09	0.2197
	3313	0.0009	0.0594	0.0688	0.0625	0.1286	0.0899	0.2197
	3312	0.0009	0.0593	0.0687	0.0624	0.1286	0.0899	0.2196
	3311	0.0009	0.0592	0.0686	0.0624	0.1285	0.0899	0.2194
	3310	0.0009	0.0592	0.0686	0.0623	0.1285	0.0898	0.2193
	3309	0.0009	0.0591	0.0685	0.0622	0.1284	0.0898	0.2191
	3308	0.001	0.059	0.0684	0.0621	0.1284	0.0898	0.2191
	3307	0.0009	0.059	0.0684	0.062	0.1283	0.0898	0.219
	3306	0.0009	0.0589	0.0684	0.062	0.1283	0.0898	0.219
	3305	0.0009	0.0589	0.0683	0.062	0.1283	0.0897	0.219
	3304	0.001	0.0589	0.0683	0.062	0.1284	0.0897	0.219
	3303	0.001	0.0589	0.0683	0.0619	0.1284	0.0897	0.2189
	3302	0.001	0.0588	0.0682	0.0619	0.1284	0.0898	0.2189
	3301	0.001	0.0587	0.0681	0.0618	0.1283	0.0898	0.2188
	3300	0.001	0.0587	0.068	0.0617	0.1283	0.0897	0.2188
	3299	0.0009	0.0586	0.0679	0.0617	0.1282	0.0897	0.2187
	3298	0.0009	0.0585	0.0679	0.0616	0.1282	0.0897	0.2187
	3297	0.001	0.0584	0.0678	0.0615	0.1281	0.0897	0.2186
	3296	0.001	0.0584	0.0677	0.0615	0.1281	0.0897	0.2185
	3295	0.0009	0.0583	0.0676	0.0614	0.1281	0.0897	0.2184
	3294	0.0009	0.0583	0.0676	0.0614	0.1281	0.0896	0.2184
	3293	0.0009	0.0582	0.0675	0.0613	0.128	0.0896	0.2183
	3292	0.0009	0.0582	0.0675	0.0612	0.128	0.0896	0.2183
	3291	0.0009	0.0581	0.0674	0.0612	0.128	0.0896	0.2183
	3290	0.0009	0.0581	0.0673	0.0611	0.128	0.0896	0.2183
	3289	0.0009	0.058	0.0673	0.0611	0.128	0.0896	0.2182
	3288	0.001	0.058	0.0672	0.0611	0.128	0.0896	0.2182
	3287	0.001	0.0579	0.0671	0.061	0.128	0.0896	0.2182
	3286	0.001	0.0578	0.067	0.0609	0.128	0.0896	0.2182
	3285	0.001	0.0578	0.067	0.0608	0.128	0.0896	0.2182
	3284	0.001	0.0577	0.0669	0.0608	0.1279	0.0896	0.2181
	3283	0.001	0.0577	0.0668	0.0607	0.1279	0.0896	0.2181
	3282	0.001	0.0577	0.0668	0.0607	0.1279	0.0896	0.218
	3281	0.0009	0.0576	0.0667	0.0606	0.1279	0.0896	0.218
	3280	0.001	0.0576	0.0666	0.0606	0.1279	0.0896	0.218
	3279	0.001	0.0575	0.0665	0.0605	0.1279	0.0896	0.218
	3278	0.001	0.0575	0.0665	0.0605	0.1279	0.0896	0.2179
	3277	0.0009	0.0574	0.0664	0.0604	0.1278	0.0896	0.2178
	3276	0.0009	0.0573	0.0663	0.0603	0.1277	0.0895	0.2178
	3275	0.0009	0.0572	0.0662	0.0602	0.1277	0.0896	0.2177
	3274	0.001	0.0572	0.0661	0.0602	0.1276	0.0896	0.2177
	3273	0.001	0.0571	0.066	0.0601	0.1276	0.0896	0.2177
	3272	0.001	0.057	0.0659	0.06	0.1276	0.0896	0.2177
	3271	0.001	0.057	0.0659	0.06	0.1276	0.0896	0.2177
	3270	0.001	0.057	0.0658	0.06	0.1276	0.0896	0.2177
	3269	0.001	0.057	0.0658	0.0599	0.1276	0.0896	0.2177
	3268	0.0009	0.057	0.0658	0.0599	0.1277	0.0896	0.2177
	3267	0.0009	0.057	0.0657	0.0599	0.1277	0.0896	0.2177
	3266	0.0009	0.0569	0.0657	0.0598	0.1277	0.0896	0.2177
	3265	0.0009	0.0569	0.0656	0.0598	0.1277	0.0896	0.2177
	3264	0.0009	0.0568	0.0655	0.0597	0.1277	0.0896	0.2177
	3263	0.0009	0.0568	0.0655	0.0596	0.1277	0.0896	0.2177
	3262	0.0009	0.0567	0.0654	0.0596	0.1277	0.0896	0.2177
	3261	0.0009	0.0567	0.0653	0.0595	0.1277	0.0896	0.2177
	3260	0.0009	0.0566	0.0652	0.0594	0.1277	0.0896	0.2176
	3259	0.0009	0.0565	0.0651	0.0593	0.1276	0.0896	0.2176
	3258	0.0009	0.0565	0.065	0.0593	0.1276	0.0896	0.2175
	3257	0.001	0.0564	0.065	0.0592	0.1275	0.0896	0.2175
	3256	0.001	0.0564	0.0649	0.0591	0.1275	0.0896	0.2175
	3255	0.001	0.0563	0.0648	0.0591	0.1275	0.0896	0.2175
	3254	0.0009	0.0563	0.0647	0.059	0.1275	0.0896	0.2175
	3253	0.0009	0.0562	0.0646	0.059	0.1275	0.0896	0.2175
	3252	0.0009	0.0562	0.0646	0.0589	0.1274	0.0896	0.2175
	3251	0.0009	0.0561	0.0645	0.0589	0.1274	0.0896	0.2175
	3250	0.001	0.0561	0.0644	0.0588	0.1274	0.0896	0.2174
	3249	0.001	0.056	0.0643	0.0587	0.1273	0.0896	0.2174
	3248	0.001	0.0559	0.0642	0.0586	0.1273	0.0896	0.2173
	3247	0.0009	0.0558	0.0642	0.0585	0.1272	0.0895	0.2172
	3246	0.0009	0.0558	0.0641	0.0584	0.1272	0.0895	0.2172
	3245	0.0009	0.0557	0.064	0.0584	0.1272	0.0895	0.2172
	3244	0.0009	0.0557	0.064	0.0584	0.1272	0.0895	0.2172
	3243	0.0009	0.0557	0.0639	0.0583	0.1272	0.0896	0.2172
	3242	0.001	0.0556	0.0638	0.0582	0.1272	0.0896	0.2172
	3241	0.0011	0.0556	0.0637	0.0582	0.1272	0.0895	0.2171
	3240	0.001	0.0556	0.0636	0.0581	0.1272	0.0895	0.2171
	3239	0.0009	0.0555	0.0636	0.058	0.1271	0.0895	0.217
	3238	0.0009	0.0554	0.0635	0.058	0.1271	0.0895	0.217
	3237	0.0009	0.0553	0.0634	0.0579	0.1271	0.0895	0.2169
	3236	0.001	0.0552	0.0633	0.0578	0.127	0.0895	0.2169
	3235	0.001	0.0551	0.0632	0.0577	0.127	0.0895	0.2168
	3234	0.001	0.0551	0.0631	0.0577	0.1269	0.0895	0.2168
	3233	0.001	0.055	0.063	0.0576	0.1269	0.0895	0.2167
	3232	0.0011	0.0549	0.063	0.0575	0.1269	0.0895	0.2167
	3231	0.0011	0.0549	0.0629	0.0575	0.1269	0.0895	0.2166
	3230	0.0011	0.0548	0.0628	0.0574	0.1269	0.0895	0.2166
	3229	0.001	0.0548	0.0627	0.0574	0.1268	0.0895	0.2165
	3228	0.001	0.0548	0.0627	0.0574	0.1268	0.0895	0.2164
	3227	0.0009	0.0547	0.0626	0.0573	0.1268	0.0894	0.2164
	3226	0.0009	0.0547	0.0625	0.0573	0.1267	0.0894	0.2163
	3225	0.001	0.0546	0.0624	0.0572	0.1267	0.0894	0.2162
	3224	0.001	0.0545	0.0623	0.0571	0.1266	0.0894	0.2161
	3223	0.001	0.0544	0.0622	0.0569	0.1265	0.0894	0.216
	3222	0.001	0.0543	0.0621	0.0569	0.1265	0.0894	0.2159
	3221	0.0011	0.0543	0.062	0.0568	0.1264	0.0894	0.2158
	3220	0.0011	0.0542	0.0619	0.0567	0.1263	0.0893	0.2157
	3219	0.0011	0.0541	0.0619	0.0566	0.1263	0.0893	0.2156
	3218	0.001	0.0541	0.0618	0.0566	0.1262	0.0893	0.2155
	3217	0.001	0.054	0.0617	0.0565	0.1262	0.0893	0.2154
	3216	0.001	0.0539	0.0616	0.0564	0.1261	0.0892	0.2153
	3215	0.001	0.0539	0.0615	0.0564	0.126	0.0892	0.2152
	3214	0.001	0.0538	0.0614	0.0563	0.126	0.0892	0.2151
	3213	0.001	0.0537	0.0613	0.0562	0.1259	0.0892	0.215
	3212	0.0011	0.0537	0.0612	0.0561	0.1259	0.0892	0.2149
	3211	0.0011	0.0536	0.0612	0.056	0.1258	0.0891	0.2147
	3210	0.0011	0.0535	0.0611	0.0559	0.1257	0.0891	0.2146
	3209	0.0011	0.0535	0.061	0.0559	0.1257	0.089	0.2144
	3208	0.0012	0.0534	0.0609	0.0558	0.1256	0.089	0.2143
	3207	0.0012	0.0533	0.0608	0.0557	0.1255	0.089	0.2142
	3206	0.0011	0.0532	0.0607	0.0556	0.1255	0.089	0.214
	3205	0.0011	0.0531	0.0606	0.0556	0.1254	0.0889	0.2139
	3204	0.0011	0.0531	0.0605	0.0555	0.1253	0.0889	0.2137
	3203	0.0011	0.053	0.0604	0.0554	0.1253	0.0889	0.2136
	3202	0.0011	0.0529	0.0603	0.0553	0.1251	0.0889	0.2134
	3201	0.001	0.0529	0.0603	0.0552	0.1251	0.0888	0.2133
	3200	0.0009	0.0528	0.0602	0.0552	0.125	0.0888	0.2131
	3199	0.001	0.0528	0.0601	0.0551	0.1249	0.0888	0.2129
	3198	0.0011	0.0527	0.06	0.055	0.1248	0.0887	0.2128
	3197	0.0011	0.0526	0.0599	0.0549	0.1248	0.0887	0.2126
	3196	0.0011	0.0525	0.0598	0.0548	0.1247	0.0886	0.2124
	3195	0.0012	0.0524	0.0597	0.0547	0.1245	0.0886	0.2122
	3194	0.0012	0.0523	0.0596	0.0546	0.1244	0.0885	0.212
	3193	0.0012	0.0522	0.0595	0.0545	0.1243	0.0885	0.2118
	3192	0.0012	0.0521	0.0593	0.0544	0.1242	0.0885	0.2116
	3191	0.0011	0.052	0.0592	0.0543	0.124	0.0885	0.2114
	3190	0.0011	0.0519	0.0591	0.0542	0.1239	0.0884	0.2112
	3189	0.0011	0.0518	0.059	0.0541	0.1238	0.0884	0.211
	3188	0.0012	0.0518	0.0589	0.0541	0.1237	0.0884	0.2108
	3187	0.0012	0.0517	0.0588	0.054	0.1237	0.0883	0.2106
	3186	0.0011	0.0516	0.0588	0.0539	0.1236	0.0883	0.2103
	3185	0.0011	0.0516	0.0587	0.0539	0.1235	0.0882	0.2101
	3184	0.0011	0.0515	0.0586	0.0538	0.1233	0.0882	0.2099
	3183	0.0012	0.0514	0.0584	0.0537	0.1232	0.0881	0.2097
	3182	0.0012	0.0513	0.0583	0.0536	0.1231	0.0881	0.2095
	3181	0.0012	0.0512	0.0582	0.0535	0.123	0.0881	0.2093
	3180	0.0011	0.0511	0.0581	0.0534	0.1229	0.088	0.2091
	3179	0.0011	0.051	0.058	0.0533	0.1227	0.088	0.2089
	3178	0.0011	0.0509	0.0579	0.0532	0.1226	0.088	0.2087
	3177	0.0012	0.0508	0.0578	0.0531	0.1224	0.0879	0.2085
	3176	0.0012	0.0507	0.0577	0.053	0.1223	0.0879	0.2083
	3175	0.0012	0.0506	0.0576	0.0529	0.1222	0.0878	0.2081
	3174	0.0013	0.0505	0.0575	0.0528	0.1221	0.0878	0.2078
	3173	0.0013	0.0504	0.0574	0.0527	0.122	0.0877	0.2076
	3172	0.0012	0.0504	0.0572	0.0526	0.1219	0.0877	0.2073
	3171	0.0012	0.0503	0.0571	0.0525	0.1218	0.0876	0.2071
	3170	0.0013	0.0502	0.057	0.0524	0.1217	0.0876	0.2068
	3169	0.0013	0.0501	0.0569	0.0523	0.1216	0.0875	0.2066
	3168	0.0013	0.05	0.0568	0.0522	0.1215	0.0875	0.2064
	3167	0.0013	0.05	0.0567	0.0521	0.1214	0.0874	0.2062
	3166	0.0012	0.0499	0.0566	0.0521	0.1212	0.0874	0.2059
	3165	0.0013	0.0498	0.0565	0.052	0.1211	0.0873	0.2057
	3164	0.0014	0.0497	0.0564	0.0519	0.121	0.0873	0.2055
	3163	0.0014	0.0496	0.0563	0.0518	0.1209	0.0873	0.2052
	3162	0.0014	0.0495	0.0562	0.0517	0.1207	0.0872	0.205
	3161	0.0015	0.0494	0.0561	0.0516	0.1206	0.0871	0.2048
	3160	0.0014	0.0493	0.056	0.0515	0.1204	0.0871	0.2045
	3159	0.0013	0.0492	0.0559	0.0514	0.1203	0.0871	0.2043
	3158	0.0014	0.0491	0.0558	0.0513	0.1202	0.087	0.204
	3157	0.0013	0.049	0.0557	0.0513	0.12	0.087	0.2038
	3156	0.0013	0.0489	0.0556	0.0512	0.1199	0.0869	0.2035
	3155	0.0013	0.0488	0.0554	0.0511	0.1197	0.0869	0.2032
	3154	0.0013	0.0487	0.0553	0.051	0.1196	0.0868	0.203
	3153	0.0014	0.0487	0.0552	0.0509	0.1195	0.0867	0.2027
	3152	0.0014	0.0486	0.0551	0.0508	0.1194	0.0867	0.2025
	3151	0.0014	0.0485	0.055	0.0507	0.1193	0.0866	0.2022
	3150	0.0013	0.0484	0.055	0.0507	0.1192	0.0866	0.202
	3149	0.0013	0.0484	0.0549	0.0506	0.1191	0.0866	0.2019
	3148	0.0013	0.0483	0.0548	0.0505	0.119	0.0866	0.2017
	3147	0.0014	0.0482	0.0547	0.0504	0.1188	0.0865	0.2015
	3146	0.0014	0.0482	0.0547	0.0503	0.1187	0.0864	0.2012
	3145	0.0014	0.0481	0.0546	0.0503	0.1186	0.0864	0.201
	3144	0.0014	0.048	0.0545	0.0502	0.1185	0.0863	0.2008
	3143	0.0014	0.0479	0.0544	0.0501	0.1184	0.0863	0.2005
	3142	0.0014	0.0479	0.0543	0.05	0.1182	0.0862	0.2002
	3141	0.0014	0.0478	0.0542	0.0499	0.1181	0.0862	0.2
	3140	0.0013	0.0477	0.0541	0.0498	0.1179	0.0861	0.1997
	3139	0.0014	0.0476	0.054	0.0497	0.1178	0.0861	0.1995
	3138	0.0014	0.0475	0.0539	0.0497	0.1177	0.086	0.1994
	3137	0.0014	0.0475	0.0538	0.0496	0.1176	0.086	0.1992
	3136	0.0014	0.0474	0.0537	0.0495	0.1175	0.086	0.199
	3135	0.0014	0.0473	0.0536	0.0494	0.1174	0.0859	0.1988
	3134	0.0014	0.0472	0.0535	0.0493	0.1173	0.0859	0.1985
	3133	0.0014	0.0472	0.0534	0.0492	0.1172	0.0858	0.1983
	3132	0.0014	0.0471	0.0533	0.0492	0.1171	0.0858	0.198
	3131	0.0015	0.047	0.0532	0.0491	0.1169	0.0857	0.1978
	3130	0.0014	0.0469	0.0531	0.049	0.1168	0.0857	0.1975
	3129	0.0014	0.0468	0.0531	0.049	0.1167	0.0857	0.1973
	3128	0.0015	0.0468	0.053	0.0489	0.1166	0.0856	0.1971
	3127	0.0015	0.0467	0.0529	0.0489	0.1165	0.0856	0.1969
	3126	0.0014	0.0467	0.0529	0.0488	0.1164	0.0856	0.1967
	3125	0.0014	0.0466	0.0528	0.0487	0.1163	0.0855	0.1964
	3124	0.0015	0.0466	0.0527	0.0486	0.1162	0.0855	0.1962
	3123	0.0015	0.0465	0.0526	0.0485	0.116	0.0854	0.1959
	3122	0.0016	0.0465	0.0525	0.0484	0.1159	0.0854	0.1957
	3121	0.0016	0.0464	0.0525	0.0483	0.1157	0.0853	0.1955
	3120	0.0016	0.0463	0.0524	0.0482	0.1156	0.0853	0.1953
	3119	0.0016	0.0463	0.0523	0.0482	0.1155	0.0852	0.1951
	3118	0.0016	0.0462	0.0523	0.0481	0.1154	0.0852	0.1949
	3117	0.0017	0.0462	0.0522	0.0481	0.1153	0.0851	0.1947
	3116	0.0018	0.0461	0.0521	0.048	0.1152	0.0851	0.1945
	3115	0.0019	0.0461	0.052	0.048	0.1151	0.0851	0.1943
	3114	0.0019	0.046	0.052	0.0479	0.115	0.085	0.1941
	3113	0.002	0.046	0.0519	0.0479	0.1149	0.085	0.1939
	3112	0.0021	0.0459	0.0519	0.0478	0.1148	0.085	0.1937
	3111	0.0021	0.0459	0.0518	0.0478	0.1147	0.085	0.1935
	3110	0.0022	0.0458	0.0518	0.0477	0.1146	0.0849	0.1932
	3109	0.0024	0.0458	0.0517	0.0476	0.1145	0.0849	0.193
	3108	0.0025	0.0458	0.0516	0.0476	0.1144	0.0849	0.1928
	3107	0.0027	0.0457	0.0516	0.0476	0.1143	0.0848	0.1927
	3106	0.0028	0.0457	0.0515	0.0475	0.1143	0.0848	0.1925
	3105	0.0029	0.0457	0.0515	0.0475	0.1142	0.0848	0.1923
	3104	0.0029	0.0456	0.0514	0.0474	0.1141	0.0848	0.1921
	3103	0.003	0.0456	0.0513	0.0474	0.114	0.0847	0.1919
	3102	0.003	0.0455	0.0513	0.0473	0.1139	0.0847	0.1917
	3101	0.0029	0.0455	0.0512	0.0472	0.1137	0.0847	0.1914
	3100	0.0028	0.0454	0.0511	0.0471	0.1136	0.0846	0.1912
	3099	0.0028	0.0453	0.0511	0.0471	0.1136	0.0846	0.191
	3098	0.0028	0.0453	0.051	0.047	0.1135	0.0845	0.1909
	3097	0.0028	0.0453	0.051	0.047	0.1134	0.0845	0.1907
	3096	0.0028	0.0452	0.0509	0.047	0.1133	0.0845	0.1905
	3095	0.0029	0.0452	0.0508	0.0469	0.1132	0.0845	0.1903
	3094	0.0029	0.0451	0.0507	0.0468	0.1131	0.0844	0.1901
	3093	0.003	0.0451	0.0507	0.0467	0.1129	0.0844	0.1899
	3092	0.0033	0.045	0.0506	0.0467	0.1128	0.0844	0.1897
	3091	0.0036	0.045	0.0506	0.0466	0.1127	0.0844	0.1894
	3090	0.0039	0.045	0.0505	0.0465	0.1126	0.0843	0.1892
	3089	0.0043	0.0449	0.0505	0.0465	0.1125	0.0843	0.189
	3088	0.0048	0.0449	0.0504	0.0464	0.1124	0.0842	0.1888
	3087	0.0052	0.0449	0.0503	0.0464	0.1123	0.0842	0.1886
	3086	0.0057	0.0448	0.0503	0.0463	0.1122	0.0841	0.1883
	3085	0.0062	0.0448	0.0502	0.0462	0.1121	0.0841	0.1882
	3084	0.0065	0.0447	0.0501	0.0462	0.112	0.0841	0.188
	3083	0.0067	0.0447	0.0501	0.0461	0.1119	0.0841	0.1878
	3082	0.0066	0.0446	0.05	0.0461	0.1118	0.084	0.1876
	3081	0.0064	0.0446	0.05	0.046	0.1117	0.084	0.1874
	3080	0.006	0.0445	0.0499	0.0459	0.1116	0.084	0.1872
	3079	0.0057	0.0445	0.0499	0.0459	0.1115	0.0839	0.1869
	3078	0.0054	0.0445	0.0499	0.0459	0.1114	0.0839	0.1867
	3077	0.0051	0.0445	0.0499	0.0459	0.1113	0.0839	0.1865
	3076	0.0049	0.0445	0.0499	0.0459	0.1113	0.0838	0.1864
	3075	0.0049	0.0445	0.0499	0.0459	0.1112	0.0838	0.1862
	3074	0.0049	0.0445	0.0499	0.0459	0.1112	0.0838	0.1861
	3073	0.0049	0.0445	0.0498	0.0459	0.1111	0.0838	0.1859
	3072	0.005	0.0446	0.0498	0.0459	0.111	0.0837	0.1857
	3071	0.0052	0.0446	0.0498	0.0459	0.1109	0.0837	0.1855
	3070	0.0055	0.0446	0.0498	0.0459	0.1108	0.0837	0.1853
	3069	0.0057	0.0447	0.0498	0.0459	0.1107	0.0836	0.1851
	3068	0.0061	0.0447	0.0498	0.0459	0.1106	0.0836	0.1849
	3067	0.0065	0.0446	0.0498	0.0458	0.1106	0.0836	0.1847
	3066	0.007	0.0446	0.0498	0.0458	0.1105	0.0836	0.1845
	3065	0.0076	0.0446	0.0497	0.0457	0.1104	0.0835	0.1843
	3064	0.0081	0.0446	0.0496	0.0457	0.1103	0.0835	0.1842
	3063	0.0086	0.0445	0.0496	0.0456	0.1102	0.0834	0.1839
	3062	0.0089	0.0444	0.0495	0.0455	0.1101	0.0834	0.1837
	3061	0.0091	0.0444	0.0494	0.0454	0.11	0.0833	0.1834
	3060	0.0091	0.0443	0.0493	0.0454	0.1099	0.0833	0.1832
	3059	0.0089	0.0442	0.0492	0.0453	0.1097	0.0833	0.1829
	3058	0.0086	0.0442	0.0491	0.0452	0.1096	0.0832	0.1826
	3057	0.008	0.0441	0.0491	0.0451	0.1095	0.0831	0.1823
	3056	0.0075	0.044	0.049	0.045	0.1094	0.0831	0.1821
	3055	0.007	0.0439	0.0489	0.045	0.1092	0.083	0.1818
	3054	0.0065	0.0438	0.0488	0.0449	0.1091	0.083	0.1815
	3053	0.0062	0.0437	0.0488	0.0449	0.109	0.0829	0.1813
	3052	0.0059	0.0436	0.0487	0.0448	0.1088	0.0829	0.181
	3051	0.0055	0.0436	0.0486	0.0447	0.1087	0.0828	0.1808
	3050	0.0054	0.0435	0.0486	0.0447	0.1086	0.0828	0.1805
	3049	0.0053	0.0435	0.0485	0.0446	0.1085	0.0827	0.1803
	3048	0.0051	0.0434	0.0485	0.0446	0.1084	0.0827	0.1801
	3047	0.005	0.0434	0.0484	0.0445	0.1082	0.0826	0.1799
	3046	0.005	0.0433	0.0483	0.0445	0.1081	0.0826	0.1796
	3045	0.0052	0.0433	0.0483	0.0444	0.108	0.0825	0.1793
	3044	0.0053	0.0433	0.0482	0.0443	0.1079	0.0825	0.1791
	3043	0.0055	0.0432	0.0482	0.0443	0.1078	0.0824	0.1789
	3042	0.0056	0.0432	0.0481	0.0442	0.1076	0.0824	0.1787
	3041	0.0058	0.0431	0.048	0.0442	0.1075	0.0823	0.1785
	3040	0.0061	0.0431	0.048	0.0442	0.1074	0.0823	0.1782
	3039	0.0064	0.0431	0.0479	0.0441	0.1073	0.0822	0.178
	3038	0.0069	0.0431	0.0479	0.0441	0.1073	0.0822	0.1778
	3037	0.0074	0.0431	0.0479	0.0441	0.1072	0.0822	0.1775
	3036	0.0081	0.0431	0.0479	0.0441	0.1071	0.0821	0.1773
	3035	0.0089	0.0431	0.0479	0.044	0.107	0.0821	0.1771
	3034	0.0099	0.0431	0.0479	0.044	0.1069	0.0821	0.1769
	3033	0.011	0.0432	0.0479	0.044	0.1068	0.0821	0.1768
	3032	0.0122	0.0432	0.0479	0.044	0.1067	0.082	0.1766
	3031	0.0133	0.0433	0.0479	0.044	0.1066	0.082	0.1764
	3030	0.0146	0.0433	0.0479	0.044	0.1066	0.0819	0.1762
	3029	0.0158	0.0432	0.0478	0.044	0.1065	0.0819	0.176
	3028	0.0168	0.0432	0.0477	0.0439	0.1064	0.0819	0.1758
	3027	0.0175	0.0431	0.0476	0.0438	0.1062	0.0818	0.1756
	3026	0.0175	0.043	0.0474	0.0436	0.1061	0.0817	0.1754
	3025	0.0171	0.0428	0.0473	0.0435	0.1059	0.0817	0.1751
	3024	0.0161	0.0427	0.0472	0.0434	0.1058	0.0816	0.1748
	3023	0.0148	0.0425	0.0471	0.0433	0.1056	0.0815	0.1745
	3022	0.0132	0.0424	0.0469	0.0432	0.1055	0.0815	0.1742
	3021	0.0118	0.0422	0.0468	0.0431	0.1053	0.0814	0.1739
	3020	0.0105	0.042	0.0467	0.043	0.1052	0.0814	0.1736
	3019	0.0094	0.0419	0.0465	0.0429	0.105	0.0813	0.1734
	3018	0.0085	0.0418	0.0464	0.0428	0.1049	0.0812	0.1731
	3017	0.0078	0.0416	0.0463	0.0427	0.1047	0.0812	0.1729
	3016	0.0073	0.0415	0.0462	0.0427	0.1046	0.0811	0.1726
	3015	0.007	0.0415	0.0462	0.0426	0.1044	0.0811	0.1724
	3014	0.0067	0.0414	0.0461	0.0426	0.1043	0.081	0.1721
	3013	0.0066	0.0414	0.0461	0.0425	0.1042	0.081	0.1719
	3012	0.0065	0.0414	0.046	0.0425	0.1041	0.0809	0.1718
	3011	0.0065	0.0414	0.046	0.0425	0.1041	0.0809	0.1716
	3010	0.0065	0.0413	0.046	0.0425	0.104	0.0808	0.1714
	3009	0.0067	0.0413	0.046	0.0425	0.1039	0.0808	0.1713
	3008	0.0069	0.0414	0.046	0.0425	0.1039	0.0808	0.1711
	3007	0.0073	0.0414	0.046	0.0425	0.1038	0.0808	0.1709
	3006	0.0076	0.0414	0.046	0.0425	0.1037	0.0807	0.1707
	3005	0.0079	0.0414	0.046	0.0425	0.1036	0.0807	0.1705
	3004	0.0083	0.0414	0.046	0.0425	0.1036	0.0806	0.1704
	3003	0.0087	0.0415	0.046	0.0425	0.1035	0.0806	0.1702
	3002	0.009	0.0415	0.046	0.0425	0.1034	0.0806	0.17
	3001	0.0091	0.0415	0.046	0.0426	0.1033	0.0805	0.1699
	3000	0.0092	0.0416	0.0461	0.0426	0.1032	0.0805	0.1697
	2999	0.0093	0.0416	0.0461	0.0426	0.1032	0.0805	0.1696
	2998	0.0093	0.0417	0.0462	0.0427	0.1031	0.0804	0.1694
	2997	0.0093	0.0417	0.0462	0.0427	0.1031	0.0804	0.1693
	2996	0.0093	0.0418	0.0463	0.0428	0.103	0.0804	0.1691
	2995	0.0093	0.0419	0.0464	0.0429	0.103	0.0803	0.169
	2994	0.0094	0.042	0.0465	0.043	0.1029	0.0803	0.1688
	2993	0.0096	0.0421	0.0466	0.0431	0.1029	0.0803	0.1687
	2992	0.0098	0.0422	0.0467	0.0432	0.1028	0.0802	0.1686
	2991	0.0101	0.0424	0.0468	0.0434	0.1028	0.0802	0.1685
	2990	0.0104	0.0426	0.047	0.0436	0.1028	0.0802	0.1684
	2989	0.0107	0.0428	0.0472	0.0438	0.1028	0.0802	0.1683
	2988	0.0112	0.0431	0.0474	0.044	0.1028	0.0802	0.1682
	2987	0.0117	0.0434	0.0477	0.0443	0.1028	0.0802	0.1681
	2986	0.0122	0.0437	0.048	0.0446	0.1028	0.0801	0.168
	2985	0.0129	0.0441	0.0483	0.0449	0.1029	0.0801	0.1679
	2984	0.0141	0.0445	0.0487	0.0453	0.1029	0.0801	0.1678
	2983	0.0155	0.045	0.0492	0.0458	0.1029	0.0801	0.1677
	2982	0.0164	0.0456	0.0497	0.0463	0.1029	0.08	0.1676
	2981	0.0171	0.0462	0.0503	0.0469	0.1029	0.08	0.1676
	2980	0.0179	0.047	0.051	0.0475	0.103	0.08	0.1675
	2979	0.0188	0.0479	0.0519	0.0483	0.1031	0.08	0.1675
	2978	0.0198	0.0489	0.0528	0.0492	0.1032	0.08	0.1674
	2977	0.0211	0.0501	0.0539	0.0502	0.1034	0.08	0.1674
	2976	0.0227	0.0513	0.0551	0.0513	0.1035	0.0799	0.1674
	2975	0.0245	0.0528	0.0564	0.0525	0.1036	0.0799	0.1673
	2974	0.0266	0.0544	0.058	0.0539	0.1037	0.0799	0.1673
	2973	0.0291	0.0563	0.0597	0.0554	0.1039	0.0799	0.1673
	2972	0.0319	0.0583	0.0616	0.0571	0.1041	0.0799	0.1674
	2971	0.0349	0.0606	0.0637	0.0589	0.1043	0.0798	0.1674
	2970	0.0378	0.063	0.0659	0.0608	0.1045	0.0798	0.1674
	2969	0.0409	0.0656	0.0683	0.0628	0.1047	0.0797	0.1675
	2968	0.0444	0.0683	0.0708	0.0649	0.105	0.0797	0.1676
	2967	0.0481	0.071	0.0733	0.067	0.1052	0.0797	0.1676
	2966	0.0517	0.0737	0.0758	0.069	0.1054	0.0797	0.1677
	2965	0.0551	0.0762	0.0782	0.0709	0.1056	0.0797	0.1677
	2964	0.0581	0.0785	0.0803	0.0726	0.1058	0.0797	0.1677
	2963	0.0607	0.0804	0.0821	0.074	0.106	0.0797	0.1678
	2962	0.0626	0.0819	0.0835	0.0751	0.1061	0.0797	0.1678
	2961	0.0637	0.0828	0.0844	0.0759	0.1063	0.0797	0.1678
	2960	0.0641	0.0833	0.0849	0.0762	0.1064	0.0797	0.1678
	2959	0.0638	0.0833	0.085	0.0763	0.1064	0.0797	0.1678
	2958	0.0628	0.0828	0.0846	0.0761	0.1065	0.0797	0.1677
	2957	0.0615	0.0821	0.084	0.0756	0.1065	0.0798	0.1677
	2956	0.0598	0.0811	0.0831	0.075	0.1066	0.0798	0.1676
	2955	0.0578	0.08	0.0821	0.0743	0.1066	0.0798	0.1675
	2954	0.0559	0.0788	0.0811	0.0735	0.1065	0.0798	0.1674
	2953	0.0541	0.0778	0.0802	0.0729	0.1066	0.0799	0.1674
	2952	0.0525	0.077	0.0795	0.0725	0.1066	0.0799	0.1673
	2951	0.0515	0.0765	0.0791	0.0723	0.1067	0.0799	0.1673
	2950	0.0512	0.0765	0.0792	0.0726	0.1068	0.0799	0.1673
	2949	0.0518	0.0771	0.0798	0.0732	0.107	0.08	0.1674
	2948	0.0532	0.0783	0.0809	0.0744	0.1072	0.08	0.1675
	2947	0.0554	0.0801	0.0826	0.076	0.1075	0.0801	0.1677
	2946	0.0584	0.0825	0.0849	0.0781	0.1079	0.0802	0.168
	2945	0.0623	0.0855	0.0878	0.0807	0.1084	0.0802	0.1683
	2944	0.067	0.0892	0.0913	0.0839	0.1089	0.0803	0.1687
	2943	0.0723	0.0934	0.0954	0.0874	0.1095	0.0804	0.1692
	2942	0.0782	0.0982	0.0999	0.0915	0.1102	0.0805	0.1697
	2941	0.0848	0.1035	0.105	0.0959	0.111	0.0805	0.1703
	2940	0.0921	0.1093	0.1106	0.1008	0.1118	0.0806	0.1709
	2939	0.0999	0.1156	0.1166	0.106	0.1126	0.0807	0.1715
	2938	0.1082	0.1222	0.123	0.1115	0.1134	0.0808	0.1721
	2937	0.1169	0.1293	0.1298	0.1173	0.1143	0.0809	0.1727
	2936	0.1261	0.1368	0.1369	0.1233	0.1152	0.081	0.1734
	2935	0.1356	0.1447	0.1444	0.1297	0.1161	0.0811	0.1741
	2934	0.1458	0.1529	0.1523	0.1363	0.1171	0.0812	0.1747
	2933	0.1564	0.1616	0.1605	0.1432	0.118	0.0813	0.1753
	2932	0.1676	0.1706	0.1691	0.1503	0.1189	0.0814	0.176
	2931	0.1792	0.1799	0.178	0.1575	0.1198	0.0815	0.1765
	2930	0.1913	0.1896	0.1871	0.1649	0.1207	0.0815	0.1771
	2929	0.2036	0.1994	0.1965	0.1723	0.1216	0.0816	0.1776
	2928	0.2164	0.2093	0.2058	0.1796	0.1224	0.0816	0.1781
	2927	0.2293	0.219	0.2149	0.1866	0.1231	0.0817	0.1785
	2926	0.242	0.2283	0.2236	0.1931	0.1238	0.0817	0.1788
	2925	0.2541	0.2368	0.2315	0.1989	0.1243	0.0818	0.179
	2924	0.2649	0.244	0.2382	0.2036	0.1246	0.0819	0.179
	2923	0.2739	0.2496	0.2434	0.207	0.1248	0.082	0.1789
	2922	0.2806	0.2531	0.2466	0.2089	0.1248	0.082	0.1787
	2921	0.2844	0.2544	0.2477	0.2092	0.1247	0.0821	0.1784
	2920	0.2851	0.2534	0.2466	0.2079	0.1243	0.0822	0.1779
	2919	0.2823	0.2502	0.2434	0.2051	0.1237	0.0823	0.1772
	2918	0.2764	0.245	0.2385	0.2011	0.123	0.0823	0.1765
	2917	0.2678	0.2384	0.2321	0.1963	0.1222	0.0823	0.1757
	2916	0.2576	0.2309	0.2249	0.1908	0.1213	0.0822	0.1748
	2915	0.2464	0.2229	0.2173	0.1851	0.1203	0.082	0.1739
	2914	0.2351	0.2148	0.2096	0.1794	0.1194	0.0818	0.173
	2913	0.224	0.2068	0.202	0.1738	0.1185	0.0816	0.1722
	2912	0.2135	0.1993	0.1948	0.1684	0.1177	0.0814	0.1714
	2911	0.2038	0.1922	0.188	0.1633	0.1169	0.0812	0.1707
	2910	0.1949	0.1855	0.1817	0.1585	0.1162	0.0811	0.1701
	2909	0.1867	0.1794	0.1759	0.1541	0.1155	0.0809	0.1695
	2908	0.1793	0.1738	0.1706	0.15	0.1149	0.0807	0.1689
	2907	0.1725	0.1686	0.1657	0.1461	0.1142	0.0806	0.1683
	2906	0.1662	0.1638	0.1612	0.1425	0.1137	0.0805	0.1678
	2905	0.1601	0.1592	0.1569	0.1391	0.1131	0.0804	0.1673
	2904	0.1543	0.1549	0.1529	0.1358	0.1126	0.0803	0.1668
	2903	0.1487	0.1509	0.1491	0.1328	0.1121	0.0802	0.1663
	2902	0.1433	0.1469	0.1454	0.1298	0.1117	0.0801	0.1659
	2901	0.1379	0.1431	0.1419	0.1269	0.1113	0.08	0.1655
	2900	0.1327	0.1394	0.1384	0.1241	0.1108	0.0799	0.1651
	2899	0.1275	0.1358	0.135	0.1214	0.1104	0.0799	0.1647
	2898	0.1225	0.1323	0.1317	0.1186	0.11	0.0798	0.1643
	2897	0.1175	0.1288	0.1284	0.1159	0.1096	0.0797	0.1639
	2896	0.1127	0.1254	0.1252	0.1133	0.1092	0.0797	0.1635
	2895	0.1078	0.122	0.122	0.1107	0.1089	0.0796	0.1632
	2894	0.1031	0.1187	0.1189	0.1082	0.1085	0.0795	0.1628
	2893	0.0984	0.1155	0.1159	0.1056	0.1082	0.0795	0.1625
	2892	0.0938	0.1123	0.1129	0.1032	0.1078	0.0794	0.1622
	2891	0.0894	0.1092	0.11	0.1007	0.1075	0.0793	0.1618
	2890	0.0852	0.1062	0.1072	0.0984	0.1071	0.0793	0.1615
	2889	0.0813	0.1034	0.1045	0.0961	0.1068	0.0792	0.1612
	2888	0.0776	0.1007	0.102	0.094	0.1065	0.0792	0.1609
	2887	0.0741	0.0983	0.0996	0.092	0.1062	0.0791	0.1607
	2886	0.0711	0.0961	0.0976	0.0903	0.106	0.079	0.1604
	2885	0.0685	0.0942	0.0958	0.0887	0.1057	0.079	0.1601
	2884	0.0665	0.0926	0.0943	0.0874	0.1055	0.0789	0.1599
	2883	0.065	0.0914	0.0931	0.0863	0.1053	0.0788	0.1597
	2882	0.0639	0.0905	0.0922	0.0856	0.1052	0.0788	0.1596
	2881	0.0634	0.09	0.0917	0.0851	0.105	0.0787	0.1594
	2880	0.0636	0.0899	0.0916	0.0849	0.1049	0.0787	0.1593
	2879	0.0642	0.0901	0.0917	0.0849	0.1048	0.0786	0.1592
	2878	0.0653	0.0906	0.0922	0.0852	0.1048	0.0786	0.159
	2877	0.0668	0.0913	0.0928	0.0856	0.1047	0.0785	0.1589
	2876	0.0683	0.092	0.0935	0.0862	0.1047	0.0785	0.1588
	2875	0.0697	0.0927	0.0941	0.0867	0.1047	0.0785	0.1587
	2874	0.0708	0.0932	0.0946	0.0871	0.1046	0.0784	0.1586
	2873	0.0712	0.0935	0.0949	0.0873	0.1046	0.0784	0.1586
	2872	0.071	0.0935	0.095	0.0874	0.1046	0.0784	0.1585
	2871	0.0704	0.0935	0.095	0.0874	0.1046	0.0783	0.1584
	2870	0.0699	0.0934	0.095	0.0875	0.1046	0.0783	0.1583
	2869	0.0698	0.0936	0.0952	0.0877	0.1046	0.0783	0.1582
	2868	0.0703	0.0941	0.0957	0.0882	0.1046	0.0782	0.1582
	2867	0.0718	0.0952	0.0968	0.0891	0.1047	0.0782	0.1581
	2866	0.0743	0.097	0.0985	0.0906	0.1048	0.0782	0.1581
	2865	0.0777	0.0995	0.1009	0.0926	0.105	0.0782	0.1582
	2864	0.0824	0.1029	0.1041	0.0953	0.1052	0.0782	0.1584
	2863	0.0882	0.1071	0.1081	0.0987	0.1055	0.0781	0.1585
	2862	0.0953	0.1124	0.1131	0.1029	0.1059	0.0781	0.1588
	2861	0.1037	0.1186	0.1191	0.1079	0.1064	0.0781	0.159
	2860	0.1135	0.126	0.126	0.1136	0.107	0.0781	0.1594
	2859	0.1246	0.1343	0.1338	0.1201	0.1076	0.0781	0.1597
	2858	0.137	0.1435	0.1424	0.1272	0.1083	0.0782	0.1601
	2857	0.1505	0.1531	0.1515	0.1345	0.109	0.0782	0.1605
	2856	0.1645	0.1629	0.1606	0.1417	0.1097	0.0782	0.1609
	2855	0.1779	0.1719	0.169	0.1482	0.1103	0.0783	0.1611
	2854	0.1898	0.1794	0.176	0.1534	0.1108	0.0783	0.1613
	2853	0.1988	0.1845	0.1806	0.1569	0.1112	0.0784	0.1613
	2852	0.2034	0.1865	0.1825	0.1581	0.1113	0.0785	0.1612
	2851	0.2025	0.1852	0.1811	0.1569	0.1112	0.0787	0.161
	2850	0.1961	0.1807	0.1768	0.1536	0.1108	0.0787	0.1605
	2849	0.1851	0.1736	0.17	0.1485	0.1102	0.0787	0.1599
	2848	0.1709	0.1647	0.1615	0.1421	0.1094	0.0786	0.1591
	2847	0.1549	0.1546	0.1519	0.1349	0.1085	0.0785	0.1583
	2846	0.1382	0.144	0.1418	0.1272	0.1075	0.0783	0.1575
	2845	0.1217	0.1334	0.1318	0.1195	0.1066	0.0781	0.1567
	2844	0.1061	0.1232	0.1222	0.1119	0.1057	0.0779	0.156
	2843	0.0918	0.1137	0.1133	0.1048	0.1049	0.0777	0.1554
	2842	0.0792	0.1051	0.1053	0.0982	0.104	0.0776	0.1547
	2841	0.0684	0.0976	0.0982	0.0923	0.1033	0.0774	0.1542
	2840	0.0594	0.091	0.0922	0.0871	0.1026	0.0773	0.1537
	2839	0.0519	0.0854	0.087	0.0825	0.102	0.0772	0.1533
	2838	0.0457	0.0807	0.0826	0.0787	0.1014	0.0771	0.1529
	2837	0.0405	0.0767	0.079	0.0753	0.101	0.077	0.1525
	2836	0.0363	0.0733	0.0759	0.0725	0.1005	0.077	0.1522
	2835	0.0328	0.0704	0.0733	0.0701	0.1001	0.0769	0.1519
	2834	0.0299	0.0679	0.071	0.068	0.0998	0.0768	0.1516
	2833	0.0276	0.0658	0.0691	0.0662	0.0995	0.0767	0.1514
	2832	0.0255	0.064	0.0675	0.0646	0.0992	0.0767	0.1511
	2831	0.0238	0.0624	0.066	0.0633	0.099	0.0766	0.1509
	2830	0.0223	0.0611	0.0648	0.0621	0.0987	0.0765	0.1507
	2829	0.021	0.0599	0.0637	0.0611	0.0986	0.0765	0.1506
	2828	0.0199	0.0588	0.0627	0.0602	0.0984	0.0765	0.1504
	2827	0.0189	0.0579	0.0619	0.0593	0.0982	0.0764	0.1502
	2826	0.0181	0.057	0.061	0.0585	0.098	0.0764	0.15
	2825	0.0172	0.0562	0.0603	0.0578	0.0978	0.0763	0.1498
	2824	0.0165	0.0555	0.0596	0.0572	0.0976	0.0763	0.1497
	2823	0.0159	0.0548	0.059	0.0566	0.0975	0.0762	0.1495
	2822	0.0153	0.0542	0.0585	0.056	0.0973	0.0762	0.1494
	2821	0.0147	0.0537	0.0579	0.0555	0.0972	0.0761	0.1493
	2820	0.0141	0.0531	0.0575	0.0551	0.0971	0.0761	0.1491
	2819	0.0137	0.0526	0.057	0.0546	0.097	0.076	0.149
	2818	0.0133	0.0522	0.0566	0.0542	0.0969	0.076	0.1488
	2817	0.0128	0.0517	0.0561	0.0538	0.0968	0.076	0.1487
	2816	0.0125	0.0513	0.0557	0.0535	0.0966	0.0759	0.1486
	2815	0.0121	0.0509	0.0554	0.0531	0.0965	0.0759	0.1484
	2814	0.0118	0.0505	0.055	0.0527	0.0964	0.0758	0.1483
	2813	0.0115	0.0502	0.0546	0.0524	0.0963	0.0758	0.1482
	2812	0.0111	0.0498	0.0543	0.0521	0.0961	0.0758	0.148
	2811	0.0108	0.0495	0.054	0.0517	0.096	0.0757	0.1479
	2810	0.0106	0.0492	0.0537	0.0515	0.0959	0.0757	0.1478
	2809	0.0103	0.0489	0.0534	0.0512	0.0958	0.0756	0.1477
	2808	0.01	0.0486	0.0532	0.0509	0.0958	0.0756	0.1476
	2807	0.0098	0.0483	0.0529	0.0507	0.0957	0.0756	0.1475
	2806	0.0095	0.0481	0.0526	0.0505	0.0956	0.0755	0.1473
	2805	0.0092	0.0478	0.0524	0.0502	0.0956	0.0755	0.1472
	2804	0.009	0.0476	0.0521	0.05	0.0955	0.0754	0.1471
	2803	0.0088	0.0473	0.0519	0.0498	0.0954	0.0754	0.147
	2802	0.0086	0.0471	0.0516	0.0495	0.0953	0.0753	0.1469
	2801	0.0084	0.0469	0.0514	0.0493	0.0952	0.0753	0.1468
	2800	0.0082	0.0467	0.0512	0.0491	0.0951	0.0753	0.1467
	2799	0.008	0.0464	0.051	0.0489	0.095	0.0752	0.1465
	2798	0.0078	0.0462	0.0508	0.0487	0.0949	0.0752	0.1464
	2797	0.0076	0.046	0.0506	0.0485	0.0948	0.0752	0.1463
	2796	0.0075	0.0458	0.0504	0.0483	0.0948	0.0752	0.1462
	2795	0.0073	0.0456	0.0502	0.0481	0.0947	0.0751	0.1461
	2794	0.0072	0.0454	0.05	0.048	0.0946	0.0751	0.146
	2793	0.007	0.0452	0.0498	0.0478	0.0946	0.075	0.1459
	2792	0.0068	0.045	0.0497	0.0476	0.0945	0.075	0.1458
	2791	0.0067	0.0448	0.0495	0.0475	0.0944	0.0749	0.1457
	2790	0.0066	0.0446	0.0493	0.0473	0.0943	0.0749	0.1456
	2789	0.0063	0.0444	0.0491	0.0472	0.0942	0.0749	0.1455
	2788	0.0062	0.0443	0.049	0.047	0.0942	0.0748	0.1454
	2787	0.0062	0.0441	0.0488	0.0469	0.0941	0.0748	0.1453
	2786	0.006	0.0439	0.0487	0.0467	0.0941	0.0747	0.1452
	2785	0.0058	0.0438	0.0485	0.0466	0.094	0.0747	0.1451
	2784	0.0057	0.0436	0.0483	0.0464	0.0939	0.0747	0.145
	2783	0.0056	0.0434	0.0482	0.0463	0.0939	0.0746	0.1449
	2782	0.0055	0.0433	0.048	0.0461	0.0938	0.0746	0.1448
	2781	0.0054	0.0431	0.0479	0.046	0.0937	0.0746	0.1447
	2780	0.0053	0.043	0.0477	0.0458	0.0937	0.0745	0.1446
	2779	0.0052	0.0429	0.0476	0.0457	0.0936	0.0745	0.1445
	2778	0.0051	0.0427	0.0474	0.0456	0.0935	0.0745	0.1444
	2777	0.005	0.0426	0.0473	0.0455	0.0934	0.0744	0.1443
	2776	0.005	0.0425	0.0472	0.0454	0.0933	0.0744	0.1442
	2775	0.0049	0.0424	0.0471	0.0452	0.0933	0.0743	0.1441
	2774	0.0048	0.0423	0.047	0.0451	0.0932	0.0743	0.144
	2773	0.0047	0.0422	0.0469	0.0451	0.0931	0.0743	0.1439
	2772	0.0047	0.0421	0.0468	0.045	0.0931	0.0742	0.1438
	2771	0.0046	0.042	0.0467	0.0449	0.0931	0.0742	0.1437
	2770	0.0046	0.0419	0.0466	0.0448	0.093	0.0741	0.1436
	2769	0.0045	0.0418	0.0465	0.0447	0.093	0.0741	0.1435
	2768	0.0044	0.0417	0.0464	0.0446	0.0929	0.0741	0.1434
	2767	0.0044	0.0416	0.0463	0.0445	0.0928	0.074	0.1433
	2766	0.0044	0.0415	0.0462	0.0445	0.0928	0.074	0.1432
	2765	0.0043	0.0414	0.0461	0.0444	0.0927	0.0739	0.1431
	2764	0.0043	0.0413	0.0461	0.0443	0.0926	0.0739	0.143
	2763	0.0042	0.0413	0.046	0.0443	0.0925	0.0739	0.1428
	2762	0.0042	0.0412	0.0459	0.0442	0.0925	0.0738	0.1427
	2761	0.0042	0.0411	0.0459	0.0441	0.0924	0.0738	0.1426
	2760	0.0042	0.0411	0.0458	0.044	0.0924	0.0737	0.1425
	2759	0.0042	0.041	0.0457	0.044	0.0923	0.0737	0.1424
	2758	0.0041	0.041	0.0457	0.0439	0.0923	0.0737	0.1424
	2757	0.0041	0.0409	0.0456	0.0439	0.0922	0.0736	0.1423
	2756	0.0041	0.0408	0.0456	0.0438	0.0922	0.0736	0.1422
	2755	0.0041	0.0408	0.0455	0.0438	0.0922	0.0736	0.1421
	2754	0.0041	0.0407	0.0454	0.0437	0.0921	0.0735	0.142
	2753	0.0041	0.0407	0.0454	0.0437	0.092	0.0735	0.1419
	2752	0.0041	0.0406	0.0453	0.0436	0.092	0.0734	0.1418
	2751	0.0041	0.0406	0.0453	0.0436	0.0919	0.0734	0.1417
	2750	0.0041	0.0405	0.0452	0.0435	0.0919	0.0733	0.1416
	2749	0.0041	0.0405	0.0452	0.0434	0.0918	0.0733	0.1415
	2748	0.0041	0.0404	0.0451	0.0434	0.0918	0.0733	0.1414
	2747	0.0041	0.0404	0.0451	0.0434	0.0917	0.0732	0.1413
	2746	0.0041	0.0403	0.045	0.0433	0.0917	0.0732	0.1412
	2745	0.0041	0.0403	0.045	0.0433	0.0917	0.0732	0.1412
	2744	0.0042	0.0403	0.045	0.0433	0.0916	0.0731	0.1411
	2743	0.0041	0.0403	0.045	0.0433	0.0916	0.0731	0.141
	2742	0.0042	0.0402	0.045	0.0433	0.0915	0.0731	0.1409
	2741	0.0042	0.0402	0.0449	0.0433	0.0915	0.073	0.1408
	2740	0.0042	0.0402	0.0449	0.0432	0.0914	0.073	0.1407
	2739	0.0043	0.0402	0.0449	0.0432	0.0914	0.073	0.1406
	2738	0.0043	0.0402	0.0448	0.0432	0.0913	0.0729	0.1405
	2737	0.0043	0.0402	0.0448	0.0431	0.0912	0.0729	0.1404
	2736	0.0043	0.0402	0.0448	0.0431	0.0912	0.0728	0.1404
	2735	0.0044	0.0401	0.0448	0.0431	0.0911	0.0728	0.1403
	2734	0.0044	0.0401	0.0448	0.0431	0.0911	0.0728	0.1402
	2733	0.0045	0.0401	0.0448	0.0431	0.0911	0.0727	0.1401
	2732	0.0046	0.0401	0.0448	0.0431	0.091	0.0727	0.14
	2731	0.0046	0.0401	0.0448	0.0431	0.091	0.0727	0.1399
	2730	0.0046	0.0401	0.0448	0.0431	0.091	0.0726	0.1398
	2729	0.0046	0.0401	0.0447	0.043	0.0909	0.0726	0.1397
	2728	0.0045	0.0401	0.0447	0.043	0.0909	0.0726	0.1396
	2727	0.0045	0.04	0.0446	0.043	0.0908	0.0726	0.1396
	2726	0.0044	0.04	0.0446	0.0429	0.0908	0.0725	0.1395
	2725	0.0044	0.0399	0.0446	0.0429	0.0907	0.0725	0.1394
	2724	0.0044	0.0399	0.0445	0.0429	0.0907	0.0724	0.1393
	2723	0.0044	0.0398	0.0445	0.0428	0.0906	0.0724	0.1393
	2722	0.0043	0.0398	0.0445	0.0427	0.0906	0.0724	0.1392
	2721	0.0043	0.0397	0.0444	0.0427	0.0905	0.0723	0.1391
	2720	0.0043	0.0397	0.0443	0.0426	0.0905	0.0723	0.139
	2719	0.0043	0.0396	0.0443	0.0426	0.0904	0.0723	0.1389
	2718	0.0042	0.0396	0.0442	0.0425	0.0904	0.0723	0.1388
	2717	0.0041	0.0395	0.0442	0.0425	0.0904	0.0722	0.1387
	2716	0.0041	0.0395	0.0441	0.0424	0.0903	0.0722	0.1386
	2715	0.0041	0.0394	0.0441	0.0424	0.0902	0.0722	0.1385
	2714	0.0041	0.0393	0.044	0.0424	0.0902	0.0721	0.1384
	2713	0.0041	0.0393	0.0439	0.0423	0.0901	0.0721	0.1383
	2712	0.0041	0.0392	0.0438	0.0423	0.0901	0.0721	0.1382
	2711	0.004	0.0391	0.0438	0.0422	0.0901	0.0721	0.1381
	2710	0.004	0.0391	0.0437	0.0422	0.09	0.072	0.138
	2709	0.004	0.0391	0.0437	0.0421	0.09	0.072	0.138
	2708	0.004	0.039	0.0436	0.0421	0.09	0.072	0.1379
	2707	0.004	0.039	0.0436	0.042	0.0899	0.0719	0.1378
	2706	0.004	0.0389	0.0435	0.042	0.0898	0.0719	0.1377
	2705	0.004	0.0389	0.0435	0.0419	0.0898	0.0719	0.1376
	2704	0.004	0.0388	0.0434	0.0419	0.0897	0.0718	0.1375
	2703	0.004	0.0388	0.0434	0.0419	0.0897	0.0718	0.1374
	2702	0.004	0.0388	0.0434	0.0418	0.0896	0.0718	0.1374
	2701	0.004	0.0387	0.0433	0.0418	0.0896	0.0717	0.1373
	2700	0.004	0.0387	0.0433	0.0417	0.0895	0.0717	0.1372
	2699	0.004	0.0387	0.0432	0.0417	0.0895	0.0717	0.1371
	2698	0.004	0.0386	0.0432	0.0417	0.0894	0.0717	0.1371
	2697	0.0041	0.0386	0.0432	0.0416	0.0894	0.0716	0.137
	2696	0.0042	0.0386	0.0432	0.0416	0.0893	0.0716	0.1369
	2695	0.0042	0.0386	0.0432	0.0416	0.0893	0.0716	0.1368
	2694	0.0042	0.0385	0.0431	0.0416	0.0892	0.0716	0.1367
	2693	0.0042	0.0385	0.0431	0.0416	0.0892	0.0715	0.1366
	2692	0.0043	0.0385	0.0431	0.0416	0.0891	0.0715	0.1365
	2691	0.0042	0.0385	0.043	0.0415	0.0891	0.0715	0.1365
	2690	0.0043	0.0385	0.043	0.0415	0.0891	0.0715	0.1364
	2689	0.0043	0.0385	0.043	0.0415	0.089	0.0715	0.1363
	2688	0.0043	0.0384	0.043	0.0415	0.089	0.0714	0.1362
	2687	0.0043	0.0384	0.043	0.0415	0.0889	0.0714	0.1362
	2686	0.0044	0.0384	0.0429	0.0414	0.0889	0.0714	0.1361
	2685	0.0043	0.0383	0.0429	0.0414	0.0888	0.0714	0.136
	2684	0.0043	0.0383	0.0428	0.0414	0.0888	0.0714	0.1359
	2683	0.0044	0.0383	0.0428	0.0413	0.0887	0.0714	0.1358
	2682	0.0044	0.0382	0.0428	0.0413	0.0887	0.0713	0.1358
	2681	0.0043	0.0382	0.0427	0.0412	0.0886	0.0713	0.1357
	2680	0.0043	0.0381	0.0427	0.0412	0.0886	0.0713	0.1356
	2679	0.0043	0.0381	0.0427	0.0411	0.0885	0.0713	0.1355
	2678	0.0043	0.038	0.0426	0.0411	0.0885	0.0712	0.1355
	2677	0.0043	0.038	0.0426	0.0411	0.0884	0.0712	0.1354
	2676	0.0042	0.038	0.0425	0.041	0.0884	0.0712	0.1354
	2675	0.0042	0.0379	0.0425	0.041	0.0883	0.0712	0.1353
	2674	0.0042	0.0379	0.0425	0.041	0.0883	0.0712	0.1352
	2673	0.0042	0.0379	0.0424	0.0409	0.0883	0.0712	0.1352
	2672	0.0042	0.0378	0.0424	0.0409	0.0882	0.0712	0.1351
	2671	0.0042	0.0378	0.0423	0.0408	0.0882	0.0711	0.1351
	2670	0.0042	0.0377	0.0422	0.0408	0.0881	0.0711	0.135
	2669	0.0041	0.0377	0.0422	0.0407	0.0881	0.0711	0.1349
	2668	0.0041	0.0376	0.0422	0.0407	0.0881	0.0711	0.1349
	2667	0.0041	0.0376	0.0421	0.0407	0.088	0.0711	0.1348
	2666	0.004	0.0376	0.0421	0.0407	0.088	0.0711	0.1348
	2665	0.004	0.0375	0.0421	0.0407	0.088	0.0711	0.1348
	2664	0.004	0.0375	0.0421	0.0407	0.0881	0.0711	0.1348
	2663	0.004	0.0375	0.0421	0.0407	0.0881	0.0712	0.1348
	2662	0.004	0.0375	0.042	0.0407	0.0881	0.0712	0.1348
	2661	0.0039	0.0375	0.042	0.0406	0.0881	0.0712	0.1348
	2660	0.0039	0.0375	0.042	0.0406	0.0881	0.0712	0.1349
	2659	0.004	0.0375	0.042	0.0406	0.0881	0.0713	0.1349
	2658	0.004	0.0375	0.042	0.0406	0.0881	0.0713	0.1349
	2657	0.004	0.0375	0.042	0.0406	0.0881	0.0713	0.1349
	2656	0.0039	0.0375	0.042	0.0406	0.0881	0.0713	0.1349
	2655	0.0039	0.0374	0.0419	0.0406	0.0881	0.0714	0.1348
	2654	0.0039	0.0374	0.0419	0.0406	0.0881	0.0714	0.1348
	2653	0.0039	0.0374	0.0419	0.0405	0.0881	0.0714	0.1348
	2652	0.0038	0.0373	0.0418	0.0405	0.0881	0.0714	0.1348
	2651	0.0038	0.0373	0.0418	0.0405	0.0881	0.0714	0.1348
	2650	0.0038	0.0373	0.0417	0.0405	0.0881	0.0715	0.1348
	2649	0.0038	0.0372	0.0417	0.0405	0.0881	0.0715	0.1348
	2648	0.0038	0.0372	0.0417	0.0404	0.0881	0.0715	0.1349
	2647	0.0038	0.0372	0.0417	0.0404	0.0881	0.0715	0.1349
	2646	0.0038	0.0371	0.0416	0.0403	0.0881	0.0715	0.1349
	2645	0.0038	0.0371	0.0416	0.0403	0.088	0.0715	0.1349
	2644	0.0037	0.037	0.0415	0.0403	0.088	0.0716	0.1349
	2643	0.0036	0.037	0.0415	0.0402	0.088	0.0716	0.1349
	2642	0.0037	0.0369	0.0414	0.0402	0.088	0.0716	0.1348
	2641	0.0037	0.0369	0.0414	0.0401	0.088	0.0716	0.1348
	2640	0.0037	0.0369	0.0414	0.0401	0.088	0.0716	0.1348
	2639	0.0037	0.0369	0.0413	0.0401	0.088	0.0717	0.1348
	2638	0.0036	0.0368	0.0413	0.0401	0.0879	0.0717	0.1348
	2637	0.0036	0.0368	0.0413	0.04	0.0879	0.0717	0.1347
	2636	0.0036	0.0368	0.0412	0.04	0.0879	0.0717	0.1347
	2635	0.0036	0.0367	0.0412	0.0399	0.0879	0.0717	0.1347
	2634	0.0037	0.0367	0.0412	0.0399	0.0878	0.0718	0.1347
	2633	0.0036	0.0367	0.0411	0.0399	0.0878	0.0718	0.1347
	2632	0.0036	0.0366	0.0411	0.0399	0.0878	0.0718	0.1347
	2631	0.0036	0.0366	0.0411	0.0399	0.0878	0.0718	0.1347
	2630	0.0035	0.0366	0.041	0.0399	0.0878	0.0718	0.1347
	2629	0.0035	0.0365	0.041	0.0398	0.0878	0.0718	0.1347
	2628	0.0035	0.0365	0.041	0.0398	0.0878	0.0718	0.1346
	2627	0.0034	0.0365	0.0409	0.0397	0.0877	0.0719	0.1346
	2626	0.0034	0.0364	0.0409	0.0397	0.0877	0.0719	0.1346
	2625	0.0034	0.0364	0.0409	0.0396	0.0877	0.0719	0.1346
	2624	0.0034	0.0364	0.0408	0.0396	0.0877	0.0719	0.1346
	2623	0.0034	0.0363	0.0408	0.0396	0.0876	0.0719	0.1345
	2622	0.0035	0.0363	0.0408	0.0396	0.0876	0.0719	0.1345
	2621	0.0034	0.0363	0.0408	0.0395	0.0876	0.0719	0.1345
	2620	0.0034	0.0362	0.0407	0.0395	0.0875	0.0719	0.1345
	2619	0.0033	0.0362	0.0407	0.0395	0.0875	0.0719	0.1344
	2618	0.0033	0.0362	0.0407	0.0394	0.0875	0.072	0.1344
	2617	0.0033	0.0361	0.0406	0.0394	0.0875	0.072	0.1344
	2616	0.0033	0.0361	0.0406	0.0394	0.0875	0.072	0.1344
	2615	0.0033	0.0361	0.0406	0.0394	0.0875	0.072	0.1344
	2614	0.0033	0.0361	0.0405	0.0393	0.0874	0.072	0.1343
	2613	0.0033	0.0361	0.0405	0.0393	0.0874	0.072	0.1343
	2612	0.0033	0.036	0.0405	0.0392	0.0874	0.072	0.1343
	2611	0.0032	0.036	0.0404	0.0392	0.0874	0.072	0.1342
	2610	0.0032	0.036	0.0404	0.0392	0.0874	0.072	0.1342
	2609	0.0032	0.0359	0.0404	0.0392	0.0873	0.072	0.1341
	2608	0.0032	0.0359	0.0404	0.0391	0.0873	0.0721	0.1341
	2607	0.0033	0.0359	0.0403	0.0391	0.0873	0.0721	0.1341
	2606	0.0033	0.0358	0.0403	0.0391	0.0872	0.0721	0.134
	2605	0.0033	0.0358	0.0402	0.039	0.0872	0.0721	0.134
	2604	0.0032	0.0357	0.0402	0.039	0.0872	0.0721	0.134
	2603	0.0032	0.0357	0.0401	0.0389	0.0871	0.0721	0.1339
	2602	0.0033	0.0357	0.0401	0.0389	0.0871	0.0721	0.1338
	2601	0.0033	0.0357	0.0401	0.0389	0.0871	0.0721	0.1338
	2600	0.0031	0.0356	0.04	0.0389	0.0871	0.0721	0.1337
	2599	0.0031	0.0356	0.04	0.0388	0.087	0.0721	0.1337
	2598	0.0031	0.0355	0.0399	0.0388	0.087	0.0721	0.1336
	2597	0.0031	0.0354	0.0399	0.0387	0.0869	0.0721	0.1336
	2596	0.0031	0.0354	0.0399	0.0387	0.0869	0.0721	0.1336
	2595	0.0031	0.0353	0.0398	0.0386	0.0869	0.0721	0.1336
	2594	0.0031	0.0353	0.0397	0.0386	0.0868	0.0721	0.1335
	2593	0.003	0.0352	0.0397	0.0385	0.0868	0.0721	0.1334
	2592	0.0029	0.0352	0.0396	0.0385	0.0868	0.0721	0.1334
	2591	0.0028	0.0351	0.0396	0.0384	0.0867	0.072	0.1333
	2590	0.0028	0.0351	0.0395	0.0384	0.0867	0.072	0.1333
	2589	0.0028	0.035	0.0395	0.0383	0.0866	0.072	0.1332
	2588	0.0029	0.035	0.0394	0.0383	0.0866	0.0721	0.1331
	2587	0.0029	0.0349	0.0393	0.0382	0.0865	0.0721	0.1331
	2586	0.0028	0.0348	0.0393	0.0381	0.0865	0.0721	0.133
	2585	0.0028	0.0348	0.0392	0.0381	0.0865	0.072	0.133
	2584	0.0028	0.0348	0.0392	0.038	0.0864	0.072	0.1329
	2583	0.0027	0.0347	0.0392	0.038	0.0864	0.072	0.1328
	2582	0.0026	0.0346	0.0391	0.0379	0.0863	0.072	0.1327
	2581	0.0026	0.0346	0.0391	0.0379	0.0863	0.072	0.1326
	2580	0.0026	0.0346	0.039	0.0378	0.0862	0.072	0.1326
	2579	0.0026	0.0345	0.039	0.0378	0.0862	0.072	0.1325
	2578	0.0026	0.0345	0.0389	0.0378	0.0862	0.072	0.1325
	2577	0.0026	0.0344	0.0389	0.0377	0.0861	0.0719	0.1324
	2576	0.0026	0.0344	0.0389	0.0377	0.0861	0.0719	0.1324
	2575	0.0025	0.0343	0.0388	0.0377	0.086	0.0719	0.1323
	2574	0.0025	0.0343	0.0387	0.0376	0.086	0.0719	0.1323
	2573	0.0024	0.0342	0.0387	0.0375	0.0859	0.0719	0.1322
	2572	0.0024	0.0342	0.0386	0.0375	0.0858	0.0719	0.1321
	2571	0.0023	0.0341	0.0386	0.0375	0.0858	0.0718	0.132
	2570	0.0022	0.0341	0.0385	0.0374	0.0858	0.0718	0.132
	2569	0.0023	0.034	0.0385	0.0374	0.0857	0.0718	0.1319
	2568	0.0024	0.034	0.0385	0.0373	0.0857	0.0719	0.1319
	2567	0.0023	0.0339	0.0384	0.0373	0.0857	0.0718	0.1318
	2566	0.0022	0.0339	0.0384	0.0372	0.0856	0.0718	0.1317
	2565	0.0021	0.0338	0.0383	0.0372	0.0856	0.0718	0.1317
	2564	0.0021	0.0338	0.0383	0.0372	0.0856	0.0718	0.1316
	2563	0.0021	0.0338	0.0382	0.0372	0.0856	0.0718	0.1316
	2562	0.0021	0.0338	0.0382	0.0372	0.0855	0.0718	0.1315
	2561	0.0021	0.0338	0.0382	0.0371	0.0855	0.0718	0.1314
	2560	0.0021	0.0337	0.0381	0.0371	0.0854	0.0718	0.1313
	2559	0.0021	0.0337	0.0381	0.037	0.0854	0.0718	0.1312
	2558	0.0021	0.0337	0.038	0.037	0.0854	0.0718	0.1312
	2557	0.0021	0.0336	0.038	0.0369	0.0853	0.0718	0.1311
	2556	0.0021	0.0336	0.0379	0.0369	0.0853	0.0718	0.1311
	2555	0.0021	0.0336	0.0379	0.0369	0.0853	0.0717	0.131
	2554	0.0022	0.0335	0.0379	0.0368	0.0852	0.0717	0.1309
	2553	0.0022	0.0334	0.0379	0.0368	0.0852	0.0717	0.1308
	2552	0.0022	0.0334	0.0378	0.0367	0.0851	0.0717	0.1307
	2551	0.0021	0.0334	0.0378	0.0367	0.0851	0.0717	0.1306
	2550	0.002	0.0333	0.0378	0.0367	0.085	0.0717	0.1306
	2549	0.0019	0.0333	0.0377	0.0367	0.085	0.0716	0.1305
	2548	0.0019	0.0333	0.0377	0.0367	0.085	0.0716	0.1304
	2547	0.0019	0.0332	0.0377	0.0366	0.0849	0.0716	0.1304
	2546	0.0019	0.0332	0.0376	0.0366	0.0849	0.0716	0.1303
	2545	0.002	0.0332	0.0376	0.0365	0.0848	0.0716	0.1303
	2544	0.002	0.0331	0.0376	0.0365	0.0848	0.0716	0.1303
	2543	0.002	0.0331	0.0376	0.0365	0.0847	0.0715	0.1302
	2542	0.0019	0.0331	0.0375	0.0365	0.0847	0.0715	0.1301
	2541	0.0019	0.0331	0.0375	0.0365	0.0846	0.0715	0.13
	2540	0.002	0.0331	0.0375	0.0364	0.0846	0.0715	0.1299
	2539	0.0019	0.033	0.0375	0.0364	0.0845	0.0715	0.1299
	2538	0.0018	0.033	0.0374	0.0363	0.0845	0.0714	0.1298
	2537	0.0018	0.0329	0.0374	0.0363	0.0845	0.0714	0.1297
	2536	0.0019	0.0329	0.0374	0.0363	0.0844	0.0714	0.1297
	2535	0.0019	0.0329	0.0373	0.0363	0.0844	0.0714	0.1296
	2534	0.0018	0.0328	0.0373	0.0362	0.0843	0.0714	0.1295
	2533	0.0018	0.0328	0.0372	0.0362	0.0843	0.0714	0.1295
	2532	0.0017	0.0328	0.0372	0.0362	0.0843	0.0714	0.1294
	2531	0.0017	0.0327	0.0372	0.0362	0.0842	0.0714	0.1293
	2530	0.0017	0.0327	0.0372	0.0362	0.0842	0.0714	0.1292
	2529	0.0018	0.0327	0.0372	0.0361	0.0841	0.0714	0.1292
	2528	0.0018	0.0327	0.0372	0.0361	0.0841	0.0714	0.1291
	2527	0.0017	0.0327	0.0372	0.0361	0.0841	0.0713	0.129
	2526	0.0017	0.0326	0.0371	0.036	0.084	0.0713	0.1289
	2525	0.0017	0.0326	0.0371	0.036	0.084	0.0713	0.1289
	2524	0.0016	0.0326	0.0371	0.0359	0.0839	0.0713	0.1288
	2523	0.0017	0.0325	0.037	0.0359	0.0839	0.0713	0.1287
	2522	0.0017	0.0325	0.037	0.0359	0.0839	0.0713	0.1286
	2521	0.0018	0.0325	0.037	0.0359	0.0839	0.0713	0.1285
	2520	0.0017	0.0325	0.037	0.0359	0.0839	0.0712	0.1284
	2519	0.0017	0.0325	0.0369	0.0358	0.0838	0.0712	0.1284
	2518	0.0016	0.0325	0.0369	0.0358	0.0838	0.0712	0.1283
	2517	0.0015	0.0325	0.0368	0.0357	0.0837	0.0712	0.1283
	2516	0.0016	0.0324	0.0368	0.0357	0.0837	0.0712	0.1282
	2515	0.0016	0.0324	0.0368	0.0357	0.0837	0.0712	0.1281
	2514	0.0015	0.0324	0.0368	0.0357	0.0837	0.0711	0.128
	2513	0.0015	0.0324	0.0368	0.0357	0.0836	0.0711	0.1279
	2512	0.0016	0.0323	0.0368	0.0357	0.0836	0.0711	0.1279
	2511	0.0016	0.0323	0.0368	0.0357	0.0836	0.0711	0.1278
	2510	0.0016	0.0323	0.0367	0.0357	0.0835	0.0711	0.1277
	2509	0.0015	0.0322	0.0367	0.0357	0.0835	0.0711	0.1277
	2508	0.0015	0.0322	0.0367	0.0356	0.0834	0.0711	0.1276
	2507	0.0015	0.0322	0.0367	0.0356	0.0834	0.0711	0.1275
	2506	0.0014	0.0322	0.0367	0.0356	0.0833	0.0711	0.1274
	2505	0.0014	0.0322	0.0367	0.0356	0.0833	0.0711	0.1274
	2504	0.0014	0.0322	0.0367	0.0356	0.0833	0.071	0.1273
	2503	0.0014	0.0322	0.0367	0.0356	0.0832	0.071	0.1273
	2502	0.0014	0.0321	0.0366	0.0355	0.0832	0.071	0.1272
	2501	0.0014	0.0321	0.0366	0.0355	0.0831	0.071	0.1271
	2500	0.0014	0.0321	0.0366	0.0355	0.0831	0.071	0.1271
	2499	0.0015	0.0321	0.0366	0.0355	0.0831	0.071	0.127
	2498	0.0014	0.0321	0.0365	0.0355	0.0831	0.0709	0.1269
	2497	0.0014	0.0321	0.0365	0.0355	0.083	0.0709	0.1269
	2496	0.0014	0.0321	0.0365	0.0355	0.083	0.0709	0.1268
	2495	0.0014	0.0321	0.0365	0.0354	0.083	0.0709	0.1267
	2494	0.0014	0.0321	0.0365	0.0354	0.0829	0.0709	0.1266
	2493	0.0014	0.0321	0.0365	0.0354	0.0829	0.0709	0.1266
	2492	0.0014	0.032	0.0365	0.0354	0.0829	0.0709	0.1265
	2491	0.0015	0.032	0.0364	0.0354	0.0828	0.0708	0.1264
	2490	0.0014	0.032	0.0364	0.0354	0.0828	0.0708	0.1263
	2489	0.0013	0.032	0.0364	0.0354	0.0828	0.0708	0.1262
	2488	0.0014	0.032	0.0364	0.0353	0.0827	0.0708	0.1262
	2487	0.0015	0.032	0.0364	0.0353	0.0827	0.0708	0.1261
	2486	0.0014	0.0319	0.0364	0.0353	0.0826	0.0707	0.126
	2485	0.0013	0.0319	0.0363	0.0353	0.0826	0.0706	0.126
	2484	0.0013	0.0319	0.0363	0.0353	0.0826	0.0706	0.1259
	2483	0.0013	0.0319	0.0363	0.0353	0.0825	0.0706	0.1259
	2482	0.0013	0.0319	0.0363	0.0353	0.0825	0.0706	0.1258
	2481	0.0013	0.0319	0.0363	0.0353	0.0825	0.0706	0.1257
	2480	0.0013	0.0319	0.0363	0.0353	0.0825	0.0706	0.1256
	2479	0.0013	0.0319	0.0363	0.0353	0.0824	0.0705	0.1255
	2478	0.0013	0.0318	0.0363	0.0353	0.0823	0.0705	0.1254
	2477	0.0013	0.0318	0.0362	0.0352	0.0823	0.0705	0.1253
	2476	0.0012	0.0318	0.0362	0.0352	0.0822	0.0704	0.1253
	2475	0.0012	0.0318	0.0362	0.0352	0.0822	0.0704	0.1252
	2474	0.0012	0.0318	0.0362	0.0352	0.0822	0.0704	0.1251
	2473	0.0012	0.0318	0.0362	0.0351	0.0822	0.0704	0.1251
	2472	0.0011	0.0318	0.0362	0.0352	0.0822	0.0704	0.125
	2471	0.0012	0.0318	0.0362	0.0352	0.0822	0.0703	0.1249
	2470	0.0012	0.0318	0.0362	0.0352	0.0821	0.0703	0.1248
	2469	0.0012	0.0317	0.0362	0.0352	0.0821	0.0703	0.1248
	2468	0.0012	0.0317	0.0362	0.0352	0.082	0.0702	0.1247
	2467	0.0012	0.0317	0.0362	0.0352	0.082	0.0702	0.1246
	2466	0.0012	0.0317	0.0361	0.0352	0.0819	0.0702	0.1246
	2465	0.0011	0.0317	0.0362	0.0352	0.0819	0.0702	0.1245
	2464	0.0011	0.0317	0.0362	0.0352	0.0819	0.0702	0.1244
	2463	0.0012	0.0317	0.0362	0.0352	0.0819	0.0701	0.1244
	2462	0.0013	0.0318	0.0362	0.0352	0.0819	0.0701	0.1244
	2461	0.0012	0.0318	0.0362	0.0352	0.0819	0.0701	0.1243
	2460	0.0012	0.0318	0.0363	0.0353	0.0819	0.0701	0.1243
	2459	0.0014	0.0318	0.0363	0.0353	0.0819	0.0701	0.1242
	2458	0.0014	0.0318	0.0363	0.0353	0.0819	0.0701	0.1242
	2457	0.0013	0.0319	0.0363	0.0353	0.0819	0.0701	0.1241
	2456	0.0012	0.0319	0.0363	0.0353	0.0819	0.0701	0.1241
	2455	0.0012	0.0319	0.0363	0.0353	0.0819	0.0701	0.124
	2454	0.0012	0.0319	0.0363	0.0353	0.0818	0.0701	0.124
	2453	0.0012	0.0319	0.0363	0.0353	0.0818	0.07	0.1239
	2452	0.0012	0.0319	0.0363	0.0353	0.0818	0.07	0.1238
	2451	0.0012	0.0319	0.0363	0.0353	0.0818	0.07	0.1238
	2450	0.0012	0.0319	0.0363	0.0353	0.0818	0.07	0.1237
	2449	0.0012	0.0319	0.0364	0.0353	0.0818	0.0699	0.1237
	2448	0.0011	0.0319	0.0364	0.0353	0.0818	0.0699	0.1236
	2447	0.0011	0.0318	0.0364	0.0354	0.0817	0.0698	0.1236
	2446	0.0012	0.0319	0.0364	0.0354	0.0817	0.0698	0.1235
	2445	0.0011	0.0319	0.0364	0.0354	0.0817	0.0698	0.1234
	2444	0.0011	0.0319	0.0364	0.0354	0.0816	0.0698	0.1233
	2443	0.0011	0.0319	0.0364	0.0353	0.0816	0.0698	0.1232
	2442	0.0012	0.0319	0.0363	0.0353	0.0815	0.0697	0.1232
	2441	0.0012	0.0318	0.0363	0.0353	0.0814	0.0697	0.1231
	2440	0.0012	0.0318	0.0363	0.0353	0.0814	0.0697	0.1231
	2439	0.0012	0.0318	0.0363	0.0353	0.0814	0.0696	0.123
	2438	0.0012	0.0318	0.0363	0.0352	0.0814	0.0696	0.123
	2437	0.0012	0.0318	0.0363	0.0353	0.0813	0.0696	0.1229
	2436	0.0011	0.0319	0.0363	0.0353	0.0813	0.0695	0.1228
	2435	0.0011	0.0319	0.0363	0.0353	0.0813	0.0695	0.1227
	2434	0.0012	0.0319	0.0364	0.0353	0.0813	0.0695	0.1226
	2433	0.0012	0.0319	0.0364	0.0353	0.0812	0.0695	0.1225
	2432	0.0011	0.0319	0.0364	0.0353	0.0812	0.0694	0.1225
	2431	0.0011	0.0319	0.0364	0.0353	0.0812	0.0694	0.1224
	2430	0.0011	0.0319	0.0364	0.0353	0.0811	0.0693	0.1224
	2429	0.0011	0.0319	0.0364	0.0353	0.0811	0.0693	0.1223
	2428	0.0011	0.0319	0.0364	0.0353	0.0811	0.0693	0.1223
	2427	0.001	0.0319	0.0364	0.0353	0.081	0.0693	0.1222
	2426	0.0011	0.0319	0.0364	0.0353	0.081	0.0693	0.1222
	2425	0.0011	0.0319	0.0364	0.0354	0.081	0.0692	0.1221
	2424	0.001	0.0319	0.0364	0.0354	0.081	0.0692	0.122
	2423	0.001	0.0319	0.0365	0.0354	0.081	0.0692	0.122
	2422	0.001	0.0319	0.0365	0.0354	0.081	0.0691	0.1219
	2421	0.001	0.0319	0.0364	0.0354	0.081	0.0691	0.1219
	2420	0.001	0.0319	0.0364	0.0354	0.0809	0.0691	0.1218
	2419	0.0011	0.0319	0.0364	0.0354	0.0809	0.0691	0.1217
	2418	0.0011	0.0319	0.0364	0.0354	0.0809	0.069	0.1216
	2417	0.0011	0.0319	0.0365	0.0354	0.0809	0.069	0.1216
	2416	0.0012	0.032	0.0365	0.0355	0.0809	0.069	0.1215
	2415	0.0012	0.032	0.0366	0.0355	0.0808	0.069	0.1215
	2414	0.0011	0.032	0.0366	0.0355	0.0808	0.0689	0.1214
	2413	0.0011	0.032	0.0366	0.0355	0.0808	0.0689	0.1214
	2412	0.0011	0.0321	0.0367	0.0356	0.0808	0.0689	0.1213
	2411	0.0012	0.0321	0.0367	0.0356	0.0808	0.0689	0.1212
	2410	0.0012	0.0321	0.0367	0.0356	0.0807	0.0688	0.1212
	2409	0.0012	0.0321	0.0366	0.0355	0.0807	0.0688	0.1211
	2408	0.0011	0.0321	0.0366	0.0355	0.0807	0.0688	0.121
	2407	0.0011	0.032	0.0366	0.0355	0.0806	0.0687	0.1209
	2406	0.0011	0.032	0.0365	0.0354	0.0805	0.0687	0.1208
	2405	0.0011	0.032	0.0366	0.0354	0.0805	0.0686	0.1208
	2404	0.0011	0.032	0.0366	0.0355	0.0805	0.0686	0.1207
	2403	0.0012	0.032	0.0366	0.0355	0.0804	0.0686	0.1207
	2402	0.001	0.0321	0.0367	0.0355	0.0804	0.0685	0.1207
	2401	0.001	0.0321	0.0367	0.0356	0.0804	0.0685	0.1206
	2400	0.001	0.0321	0.0367	0.0356	0.0804	0.0685	0.1205
	2399	0.0011	0.0321	0.0368	0.0356	0.0804	0.0685	0.1204
	2398	0.0011	0.0321	0.0368	0.0356	0.0803	0.0685	0.1203
	2397	0.0011	0.0321	0.0368	0.0356	0.0803	0.0684	0.1203
	2396	0.001	0.0321	0.0368	0.0357	0.0803	0.0684	0.1202
	2395	0.001	0.0321	0.0368	0.0357	0.0803	0.0684	0.1201
	2394	0.001	0.0321	0.0368	0.0357	0.0802	0.0683	0.1201
	2393	0.0011	0.0321	0.0368	0.0357	0.0802	0.0683	0.12
	2392	0.0011	0.0322	0.0368	0.0357	0.0802	0.0682	0.12
	2391	0.0011	0.0322	0.0369	0.0357	0.0802	0.0682	0.1199
	2390	0.0011	0.0322	0.0369	0.0357	0.0802	0.0682	0.1198
	2389	0.0012	0.0322	0.0369	0.0358	0.0802	0.0681	0.1198
	2388	0.0011	0.0323	0.037	0.0358	0.0802	0.0681	0.1198
	2387	0.0011	0.0323	0.037	0.0358	0.0802	0.0681	0.1198
	2386	0.0012	0.0323	0.037	0.0358	0.0802	0.068	0.1197
	2385	0.0014	0.0323	0.037	0.0358	0.0801	0.068	0.1197
	2384	0.0015	0.0322	0.037	0.0358	0.0801	0.068	0.1197
	2383	0.0015	0.0322	0.037	0.0357	0.0801	0.0679	0.1197
	2382	0.0015	0.0322	0.037	0.0356	0.08	0.0679	0.1196
	2381	0.0015	0.0321	0.0369	0.0355	0.08	0.0678	0.1196
	2380	0.0014	0.0321	0.0369	0.0354	0.0798	0.0678	0.1195
	2379	0.0011	0.032	0.0368	0.0353	0.0797	0.0678	0.1194
	2378	0.0008	0.032	0.0367	0.0352	0.0795	0.0677	0.1193
	2377	0.0006	0.0319	0.0367	0.0351	0.0794	0.0677	0.1193
	2376	0.0005	0.0319	0.0368	0.035	0.0794	0.0677	0.1192
	2375	0.0005	0.032	0.0368	0.035	0.0793	0.0677	0.1191
	2374	0.0005	0.032	0.0369	0.0351	0.0793	0.0677	0.1189
	2373	0.0006	0.0321	0.037	0.0352	0.0793	0.0677	0.1188
	2372	0.0008	0.0322	0.037	0.0354	0.0794	0.0677	0.1188
	2371	0.0008	0.0322	0.037	0.0354	0.0794	0.0676	0.1188
	2370	0.0008	0.0322	0.0369	0.0354	0.0793	0.0676	0.1189
	2369	0.0008	0.0321	0.0368	0.0353	0.0793	0.0676	0.119
	2368	0.0007	0.0322	0.0369	0.0353	0.0794	0.0675	0.1191
	2367	0.0007	0.0322	0.037	0.0353	0.0794	0.0675	0.1192
	2366	0.0008	0.0323	0.0372	0.0353	0.0794	0.0675	0.1192
	2365	0.0007	0.0323	0.0373	0.0354	0.0795	0.0675	0.1193
	2364	0.0005	0.0323	0.0374	0.0355	0.0795	0.0675	0.1194
	2363	0.0005	0.0323	0.0374	0.0355	0.0794	0.0675	0.1196
	2362	0.0008	0.0323	0.0373	0.0355	0.0795	0.0675	0.1197
	2361	0.001	0.0324	0.0372	0.0356	0.0795	0.0674	0.1199
	2360	0.0009	0.0324	0.0372	0.0356	0.0795	0.0674	0.1199
	2359	0.0007	0.0324	0.0372	0.0356	0.0795	0.0674	0.1199
	2358	0.0009	0.0324	0.0373	0.0356	0.0795	0.0674	0.1198
	2357	0.0011	0.0324	0.0374	0.0357	0.0795	0.0674	0.1198
	2356	0.0011	0.0325	0.0375	0.0358	0.0795	0.0674	0.1198
	2355	0.0008	0.0326	0.0376	0.0358	0.0795	0.0674	0.1196
	2354	0.0008	0.0326	0.0376	0.0358	0.0795	0.0673	0.1194
	2353	0.0008	0.0326	0.0376	0.0358	0.0795	0.0673	0.1192
	2352	0.0008	0.0327	0.0376	0.0359	0.0795	0.0673	0.1191
	2351	0.001	0.0327	0.0377	0.0359	0.0794	0.0673	0.1191
	2350	0.0011	0.0328	0.0378	0.036	0.0795	0.0673	0.1192
	2349	0.0012	0.0328	0.0378	0.0361	0.0795	0.0673	0.1192
	2348	0.0013	0.0328	0.0378	0.0361	0.0796	0.0673	0.1191
	2347	0.001	0.0329	0.0377	0.0361	0.0796	0.0672	0.1188
	2346	0.001	0.0329	0.0377	0.0361	0.0796	0.0673	0.1187
	2345	0.0011	0.0329	0.0378	0.0361	0.0796	0.0673	0.1187
	2344	0.0015	0.0331	0.038	0.0363	0.0797	0.0673	0.1189
	2343	0.0014	0.0332	0.0382	0.0365	0.0798	0.0674	0.119
	2342	0.0015	0.0332	0.0383	0.0366	0.0799	0.0674	0.1192
	2341	0.0011	0.0333	0.0383	0.0367	0.0799	0.0674	0.1193
	2340	0.001	0.0333	0.0383	0.0367	0.0798	0.0674	0.1194
	2339	0.0009	0.0333	0.0383	0.0367	0.0797	0.0673	0.1194
	2338	0.0011	0.0333	0.0383	0.0367	0.0798	0.0673	0.1193
	2337	0.001	0.0334	0.0384	0.0368	0.0798	0.0673	0.1193
	2336	0.0008	0.0335	0.0385	0.0369	0.0799	0.0673	0.1193
	2335	0.0009	0.0335	0.0386	0.037	0.08	0.0673	0.1192
	2334	0.001	0.0336	0.0386	0.037	0.08	0.0673	0.1192
	2333	0.0009	0.0336	0.0387	0.0371	0.08	0.0673	0.1191
	2332	0.001	0.0337	0.0388	0.0372	0.08	0.0672	0.1191
	2331	0.0009	0.0337	0.0388	0.0372	0.08	0.0672	0.119
	2330	0.0011	0.0338	0.0389	0.0373	0.08	0.0672	0.119
	2329	0.0013	0.0339	0.039	0.0374	0.0801	0.0672	0.119
	2328	0.0014	0.0341	0.0391	0.0376	0.0803	0.0673	0.1192
	2327	0.0014	0.0343	0.0394	0.0379	0.0806	0.0674	0.1194
	2326	0.0015	0.0346	0.0397	0.0383	0.081	0.0676	0.1198
	2325	0.0021	0.035	0.04	0.0386	0.0813	0.0678	0.1201
	2324	0.0023	0.0352	0.0402	0.0388	0.0815	0.068	0.1204
	2323	0.0021	0.0352	0.0402	0.0388	0.0815	0.0681	0.1205
	2322	0.0019	0.0351	0.0401	0.0388	0.0814	0.0681	0.1205
	2321	0.0019	0.0351	0.04	0.0387	0.0813	0.068	0.1205
	2320	0.0018	0.035	0.04	0.0386	0.0812	0.068	0.1204
	2319	0.0017	0.035	0.04	0.0386	0.0812	0.068	0.1203
	2318	0.0016	0.035	0.04	0.0386	0.0813	0.068	0.1202
	2317	0.0018	0.035	0.04	0.0386	0.0813	0.068	0.1201
	2316	0.0017	0.035	0.04	0.0386	0.0814	0.068	0.1201
	2315	0.0017	0.0349	0.04	0.0385	0.0814	0.068	0.1201
	2314	0.0017	0.0349	0.04	0.0385	0.0815	0.068	0.1202
	2313	0.0018	0.0349	0.04	0.0386	0.0815	0.068	0.1202
	2312	0.0018	0.035	0.0401	0.0387	0.0815	0.068	0.1203
	2311	0.0019	0.035	0.0401	0.0388	0.0815	0.0681	0.1203
	2310	0.0019	0.035	0.0402	0.0388	0.0816	0.0681	0.1203
	2309	0.0021	0.0351	0.0402	0.0389	0.0817	0.0681	0.1203
	2308	0.0018	0.0352	0.0403	0.039	0.0818	0.0682	0.1204
	2307	0.002	0.0353	0.0404	0.039	0.0818	0.0682	0.1204
	2306	0.0017	0.0353	0.0405	0.0391	0.0819	0.0682	0.1204
	2305	0.0019	0.0354	0.0406	0.0392	0.082	0.0682	0.1205
	2304	0.0017	0.0355	0.0406	0.0393	0.0821	0.0683	0.1205
	2303	0.002	0.0355	0.0407	0.0393	0.0821	0.0683	0.1206
	2302	0.0018	0.0355	0.0407	0.0393	0.0821	0.0683	0.1206
	2301	0.002	0.0355	0.0407	0.0393	0.0822	0.0684	0.1206
	2300	0.0019	0.0355	0.0407	0.0394	0.0822	0.0684	0.1207
	2299	0.0019	0.0356	0.0408	0.0395	0.0823	0.0685	0.1207
	2298	0.0017	0.0356	0.0408	0.0395	0.0824	0.0685	0.1207
	2297	0.0017	0.0357	0.0409	0.0396	0.0825	0.0685	0.1208
	2296	0.0017	0.0358	0.041	0.0397	0.0826	0.0685	0.1208
	2295	0.0018	0.0358	0.0411	0.0398	0.0827	0.0686	0.1209
	2294	0.0018	0.0359	0.0411	0.0399	0.0828	0.0686	0.1209
	2293	0.0017	0.036	0.0412	0.04	0.0829	0.0687	0.1211
	2292	0.0017	0.0361	0.0413	0.0401	0.083	0.0688	0.1212
	2291	0.0017	0.0362	0.0413	0.0402	0.0831	0.0689	0.1213
	2290	0.0017	0.0363	0.0414	0.0403	0.0833	0.0689	0.1214
	2289	0.0016	0.0364	0.0415	0.0404	0.0834	0.069	0.1215
	2288	0.0017	0.0365	0.0416	0.0405	0.0835	0.0691	0.1216
	2287	0.0017	0.0365	0.0417	0.0405	0.0836	0.0692	0.1217
	2286	0.0016	0.0366	0.0417	0.0406	0.0836	0.0693	0.1218
	2285	0.0017	0.0366	0.0417	0.0406	0.0837	0.0693	0.1218
	2284	0.0017	0.0366	0.0417	0.0406	0.0837	0.0693	0.1219
	2283	0.0015	0.0365	0.0417	0.0406	0.0836	0.0693	0.1218
	2282	0.0014	0.0365	0.0417	0.0405	0.0836	0.0693	0.1218
	2281	0.0014	0.0365	0.0417	0.0405	0.0836	0.0693	0.1218
	2280	0.0015	0.0365	0.0416	0.0404	0.0836	0.0693	0.1218
	2279	0.0015	0.0365	0.0416	0.0404	0.0836	0.0693	0.1218
	2278	0.0014	0.0364	0.0416	0.0404	0.0836	0.0693	0.1218
	2277	0.0014	0.0364	0.0415	0.0404	0.0836	0.0694	0.1218
	2276	0.0014	0.0364	0.0415	0.0404	0.0836	0.0694	0.1218
	2275	0.0014	0.0364	0.0415	0.0403	0.0836	0.0694	0.1218
	2274	0.0014	0.0364	0.0415	0.0404	0.0836	0.0694	0.1218
	2273	0.0014	0.0364	0.0415	0.0404	0.0836	0.0694	0.1218
	2272	0.0013	0.0364	0.0415	0.0405	0.0836	0.0695	0.1219
	2271	0.0013	0.0365	0.0416	0.0405	0.0836	0.0695	0.122
	2270	0.0014	0.0365	0.0416	0.0406	0.0836	0.0695	0.122
	2269	0.0013	0.0365	0.0417	0.0406	0.0837	0.0696	0.1221
	2268	0.0013	0.0365	0.0417	0.0406	0.0837	0.0696	0.1221
	2267	0.0013	0.0365	0.0417	0.0406	0.0837	0.0696	0.122
	2266	0.0013	0.0365	0.0417	0.0405	0.0837	0.0696	0.122
	2265	0.0012	0.0365	0.0417	0.0405	0.0837	0.0696	0.1219
	2264	0.0012	0.0365	0.0417	0.0405	0.0837	0.0695	0.1219
	2263	0.0012	0.0365	0.0418	0.0405	0.0837	0.0695	0.122
	2262	0.0012	0.0365	0.0418	0.0406	0.0837	0.0696	0.122
	2261	0.0012	0.0365	0.0419	0.0407	0.0838	0.0696	0.1221
	2260	0.0011	0.0366	0.042	0.0408	0.0839	0.0697	0.1222
	2259	0.0012	0.0367	0.042	0.0409	0.084	0.0697	0.1222
	2258	0.0013	0.0367	0.0421	0.0409	0.0841	0.0698	0.1222
	2257	0.0014	0.0368	0.0421	0.0409	0.0841	0.0698	0.1222
	2256	0.0013	0.0367	0.0421	0.0408	0.0841	0.0698	0.1221
	2255	0.0011	0.0367	0.042	0.0408	0.084	0.0698	0.122
	2254	0.0012	0.0366	0.042	0.0407	0.084	0.0698	0.122
	2253	0.0012	0.0366	0.042	0.0407	0.084	0.0698	0.122
	2252	0.0011	0.0366	0.0421	0.0408	0.084	0.0698	0.1221
	2251	0.0012	0.0367	0.0421	0.0408	0.0841	0.0698	0.1221
	2250	0.0011	0.0367	0.0421	0.0409	0.0841	0.0699	0.1221
	2249	0.001	0.0367	0.0421	0.0409	0.0841	0.0699	0.1221
	2248	0.0008	0.0368	0.0422	0.0409	0.0841	0.0699	0.1222
	2247	0.0008	0.0369	0.0422	0.041	0.0841	0.0699	0.1222
	2246	0.0009	0.0369	0.0422	0.041	0.0841	0.0699	0.1223
	2245	0.0011	0.037	0.0424	0.0411	0.0842	0.07	0.1224
	2244	0.0011	0.0371	0.0425	0.0412	0.0843	0.07	0.1224
	2243	0.0011	0.0371	0.0425	0.0412	0.0844	0.07	0.1224
	2242	0.001	0.0371	0.0425	0.0412	0.0844	0.07	0.1224
	2241	0.0009	0.0371	0.0425	0.0412	0.0844	0.07	0.1224
	2240	0.0009	0.0371	0.0425	0.0412	0.0844	0.07	0.1225
	2239	0.001	0.0371	0.0425	0.0412	0.0844	0.0701	0.1225
	2238	0.0012	0.0371	0.0424	0.0412	0.0844	0.0701	0.1225
	2237	0.0012	0.0371	0.0425	0.0413	0.0844	0.0701	0.1225
	2236	0.0011	0.0372	0.0425	0.0413	0.0845	0.0701	0.1225
	2235	0.001	0.0372	0.0425	0.0413	0.0845	0.0701	0.1226
	2234	0.001	0.0372	0.0425	0.0414	0.0845	0.0701	0.1226
	2233	0.0009	0.0371	0.0425	0.0414	0.0846	0.0702	0.1227
	2232	0.0008	0.0372	0.0426	0.0414	0.0846	0.0702	0.1227
	2231	0.0009	0.0372	0.0426	0.0415	0.0846	0.0702	0.1227
	2230	0.0008	0.0372	0.0426	0.0415	0.0846	0.0702	0.1226
	2229	0.0008	0.0372	0.0426	0.0415	0.0846	0.0703	0.1226
	2228	0.001	0.0372	0.0426	0.0414	0.0847	0.0703	0.1226
	2227	0.0011	0.0372	0.0426	0.0414	0.0847	0.0704	0.1226
	2226	0.001	0.0372	0.0426	0.0414	0.0847	0.0704	0.1225
	2225	0.001	0.0372	0.0426	0.0414	0.0848	0.0704	0.1225
	2224	0.001	0.0372	0.0427	0.0415	0.0848	0.0704	0.1225
	2223	0.0011	0.0372	0.0427	0.0415	0.0848	0.0704	0.1225
	2222	0.0008	0.0372	0.0427	0.0415	0.0847	0.0703	0.1225
	2221	0.0007	0.0372	0.0427	0.0415	0.0847	0.0702	0.1226
	2220	0.0009	0.0371	0.0426	0.0415	0.0846	0.0702	0.1226
	2219	0.0011	0.0371	0.0425	0.0415	0.0845	0.0702	0.1226
	2218	0.0011	0.0371	0.0425	0.0415	0.0845	0.0702	0.1226
	2217	0.0011	0.0371	0.0425	0.0415	0.0845	0.0702	0.1226
	2216	0.001	0.0372	0.0426	0.0415	0.0846	0.0702	0.1227
	2215	0.001	0.0372	0.0426	0.0416	0.0846	0.0703	0.1227
	2214	0.001	0.0372	0.0426	0.0416	0.0846	0.0703	0.1227
	2213	0.001	0.0372	0.0427	0.0416	0.0846	0.0704	0.1227
	2212	0.0007	0.0372	0.0427	0.0416	0.0847	0.0704	0.1226
	2211	0.0007	0.0373	0.0427	0.0416	0.0847	0.0705	0.1226
	2210	0.0007	0.0373	0.0428	0.0416	0.0847	0.0705	0.1225
	2209	0.0007	0.0373	0.0428	0.0416	0.0847	0.0705	0.1225
	2208	0.001	0.0374	0.0429	0.0416	0.0848	0.0705	0.1225
	2207	0.0011	0.0373	0.0429	0.0416	0.0848	0.0704	0.1225
	2206	0.001	0.0373	0.0429	0.0416	0.0848	0.0704	0.1224
	2205	0.001	0.0372	0.0429	0.0416	0.0848	0.0704	0.1225
	2204	0.0007	0.0372	0.0429	0.0417	0.0848	0.0705	0.1225
	2203	0.0008	0.0372	0.0429	0.0417	0.0847	0.0705	0.1225
	2202	0.001	0.0372	0.0429	0.0417	0.0847	0.0705	0.1225
	2201	0.0011	0.0372	0.0429	0.0417	0.0847	0.0705	0.1225
	2200	0.0012	0.0373	0.0429	0.0418	0.0848	0.0705	0.1226
	2199	0.0012	0.0373	0.0429	0.0419	0.0848	0.0705	0.1226
	2198	0.001	0.0374	0.043	0.042	0.0849	0.0705	0.1226
	2197	0.0008	0.0374	0.043	0.042	0.085	0.0705	0.1226
	2196	0.0008	0.0375	0.0431	0.0421	0.0851	0.0705	0.1227
	2195	0.0009	0.0375	0.0432	0.0421	0.0852	0.0705	0.1228
	2194	0.001	0.0375	0.0432	0.042	0.0852	0.0706	0.1227
	2193	0.0008	0.0375	0.0432	0.042	0.0852	0.0706	0.1227
	2192	0.0008	0.0376	0.0433	0.042	0.0852	0.0707	0.1228
	2191	0.001	0.0377	0.0433	0.0421	0.0853	0.0707	0.1229
	2190	0.001	0.0377	0.0433	0.0422	0.0853	0.0707	0.1229
	2189	0.0009	0.0378	0.0434	0.0423	0.0853	0.0707	0.123
	2188	0.001	0.0378	0.0434	0.0423	0.0853	0.0707	0.123
	2187	0.001	0.0377	0.0434	0.0422	0.0852	0.0707	0.123
	2186	0.001	0.0377	0.0433	0.0422	0.0852	0.0708	0.123
	2185	0.001	0.0376	0.0432	0.0421	0.0852	0.0708	0.123
	2184	0.001	0.0375	0.0431	0.042	0.0852	0.0707	0.1229
	2183	0.001	0.0374	0.043	0.0418	0.085	0.0706	0.1227
	2182	0.0008	0.0372	0.0428	0.0417	0.0848	0.0704	0.1224
	2181	0.0006	0.0372	0.0428	0.0416	0.0846	0.0704	0.1222
	2180	0.0006	0.0372	0.0429	0.0417	0.0846	0.0704	0.1223
	2179	0.0007	0.0373	0.043	0.0417	0.0847	0.0705	0.1223
	2178	0.0007	0.0373	0.0431	0.0418	0.0848	0.0705	0.1224
	2177	0.0008	0.0373	0.0431	0.0418	0.0848	0.0705	0.1224
	2176	0.0008	0.0372	0.043	0.0417	0.0848	0.0704	0.1223
	2175	0.0006	0.0371	0.043	0.0416	0.0847	0.0703	0.1221
	2174	0.0005	0.0371	0.043	0.0416	0.0847	0.0703	0.122
	2173	0.0006	0.0372	0.0431	0.0417	0.0847	0.0704	0.1221
	2172	0.0008	0.0374	0.0433	0.0419	0.0849	0.0705	0.1224
	2171	0.0011	0.0376	0.0435	0.0422	0.0851	0.0707	0.1226
	2170	0.0012	0.0378	0.0437	0.0424	0.0854	0.0708	0.1229
	2169	0.0011	0.038	0.0438	0.0426	0.0856	0.071	0.1232
	2168	0.001	0.0382	0.044	0.0427	0.0858	0.0711	0.1235
	2167	0.001	0.0382	0.044	0.0429	0.0859	0.0712	0.1235
	2166	0.001	0.0383	0.044	0.0429	0.0859	0.0712	0.1235
	2165	0.001	0.0383	0.044	0.043	0.0859	0.0713	0.1235
	2164	0.0011	0.0384	0.0441	0.0432	0.086	0.0714	0.1236
	2163	0.0013	0.0385	0.0441	0.0433	0.0861	0.0715	0.1236
	2162	0.0015	0.0385	0.0441	0.0433	0.0861	0.0716	0.1236
	2161	0.0018	0.0382	0.0438	0.043	0.0858	0.0714	0.1231
	2160	0.0015	0.0374	0.0432	0.0421	0.085	0.071	0.1222
	2159	0.0007	0.0363	0.0423	0.0409	0.0839	0.0703	0.1208
	2158	-0.0002	0.0354	0.0415	0.0398	0.0828	0.0696	0.1195
	2157	-0.0004	0.0349	0.0411	0.0392	0.0822	0.0693	0.1187
	2156	-0.0004	0.0348	0.0411	0.0391	0.0821	0.0692	0.1186
	2155	-0.0002	0.035	0.0412	0.0394	0.0822	0.0692	0.1187
	2154	-0.0001	0.0353	0.0414	0.0397	0.0824	0.0692	0.119
	2153	-0.0001	0.0355	0.0415	0.04	0.0826	0.0692	0.1193
	2152	0	0.0358	0.0417	0.0403	0.0829	0.0694	0.1196
	2151	0.0002	0.036	0.0418	0.0405	0.083	0.0694	0.1198
	2150	0.0002	0.0361	0.0419	0.0406	0.0831	0.0695	0.1198
	2149	0.0001	0.0362	0.0419	0.0406	0.0831	0.0695	0.1198
	2148	0.0001	0.0362	0.042	0.0406	0.0831	0.0694	0.1199
	2147	-0.0001	0.0361	0.042	0.0405	0.0831	0.0693	0.1199
	2146	-0.0001	0.036	0.042	0.0405	0.083	0.0692	0.1198
	2145	0	0.0361	0.0421	0.0406	0.0831	0.0692	0.1198
	2144	0.0001	0.0361	0.0422	0.0406	0.0831	0.0692	0.1198
	2143	0.0001	0.0362	0.0423	0.0407	0.0831	0.0692	0.1197
	2142	0	0.0363	0.0423	0.0407	0.0831	0.0692	0.1197
	2141	-0.0001	0.0363	0.0423	0.0407	0.0831	0.0692	0.1197
	2140	-0.0002	0.0363	0.0423	0.0407	0.0831	0.0691	0.1197
	2139	0	0.0363	0.0424	0.0407	0.083	0.069	0.1196
	2138	0.0002	0.0363	0.0424	0.0407	0.0829	0.069	0.1195
	2137	0.0002	0.0362	0.0424	0.0406	0.0828	0.069	0.1194
	2136	0.0003	0.0361	0.0424	0.0405	0.0827	0.0689	0.1192
	2135	0.0003	0.036	0.0422	0.0403	0.0824	0.0688	0.1189
	2134	0	0.0358	0.042	0.0402	0.0822	0.0686	0.1186
	2133	-0.0002	0.0357	0.0419	0.0402	0.0821	0.0685	0.1185
	2132	-0.0003	0.0358	0.042	0.0402	0.0822	0.0684	0.1185
	2131	-0.0002	0.0359	0.0421	0.0404	0.0823	0.0684	0.1185
	2130	-0.0001	0.0361	0.0422	0.0406	0.0825	0.0684	0.1186
	2129	0	0.0362	0.0423	0.0407	0.0826	0.0684	0.1188
	2128	0	0.0364	0.0425	0.0409	0.0827	0.0684	0.119
	2127	0.0001	0.0364	0.0426	0.041	0.0827	0.0685	0.1191
	2126	0.0003	0.0365	0.0426	0.0411	0.0828	0.0685	0.1191
	2125	0.0004	0.0366	0.0427	0.0412	0.0829	0.0685	0.1192
	2124	0.0003	0.0367	0.0428	0.0413	0.083	0.0685	0.1192
	2123	0.0004	0.0368	0.0429	0.0414	0.0831	0.0685	0.1192
	2122	0.0004	0.0368	0.0429	0.0415	0.0831	0.0685	0.1193
	2121	0.0004	0.0369	0.043	0.0416	0.0832	0.0685	0.1193
	2120	0.0005	0.037	0.0431	0.0417	0.0832	0.0685	0.1194
	2119	0.0006	0.037	0.0432	0.0417	0.0832	0.0685	0.1195
	2118	0.0006	0.0371	0.0432	0.0418	0.0832	0.0685	0.1195
	2117	0.0007	0.0372	0.0433	0.0419	0.0833	0.0685	0.1196
	2116	0.0007	0.0373	0.0434	0.042	0.0835	0.0686	0.1198
	2115	0.0008	0.0374	0.0435	0.0421	0.0836	0.0687	0.1199
	2114	0.0008	0.0374	0.0435	0.0421	0.0836	0.0688	0.12
	2113	0.0007	0.0375	0.0435	0.0421	0.0836	0.0687	0.12
	2112	0.0007	0.0375	0.0435	0.0421	0.0836	0.0687	0.12
	2111	0.0007	0.0375	0.0435	0.0421	0.0836	0.0686	0.1199
	2110	0.0006	0.0375	0.0435	0.0421	0.0835	0.0686	0.1198
	2109	0.0007	0.0375	0.0435	0.0422	0.0835	0.0686	0.1198
	2108	0.0007	0.0375	0.0436	0.0422	0.0836	0.0687	0.1198
	2107	0.0006	0.0375	0.0436	0.0422	0.0836	0.0687	0.1198
	2106	0.0006	0.0375	0.0436	0.0422	0.0836	0.0687	0.1197
	2105	0.0006	0.0375	0.0436	0.0422	0.0835	0.0687	0.1197
	2104	0.0007	0.0375	0.0436	0.0422	0.0835	0.0687	0.1197
	2103	0.0008	0.0376	0.0437	0.0422	0.0835	0.0687	0.1196
	2102	0.0008	0.0376	0.0437	0.0422	0.0835	0.0687	0.1196
	2101	0.0007	0.0376	0.0438	0.0423	0.0836	0.0687	0.1196
	2100	0.0006	0.0376	0.0438	0.0423	0.0836	0.0686	0.1196
	2099	0.0006	0.0376	0.0437	0.0423	0.0836	0.0686	0.1196
	2098	0.0007	0.0375	0.0436	0.0422	0.0835	0.0685	0.1196
	2097	0.0006	0.0374	0.0435	0.0421	0.0833	0.0685	0.1195
	2096	0.0005	0.0373	0.0434	0.0419	0.0832	0.0684	0.1193
	2095	0.0004	0.0372	0.0432	0.0418	0.083	0.0684	0.1191
	2094	0.0005	0.0371	0.0431	0.0418	0.083	0.0683	0.1189
	2093	0.0005	0.0371	0.0432	0.0418	0.083	0.0683	0.1189
	2092	0.0005	0.0372	0.0432	0.0419	0.083	0.0684	0.119
	2091	0.0006	0.0372	0.0433	0.0419	0.0831	0.0684	0.1191
	2090	0.0005	0.0373	0.0434	0.042	0.0831	0.0684	0.1192
	2089	0.0004	0.0374	0.0435	0.0421	0.0832	0.0685	0.1193
	2088	0.0006	0.0375	0.0437	0.0422	0.0833	0.0685	0.1194
	2087	0.0006	0.0375	0.0438	0.0423	0.0833	0.0685	0.1194
	2086	0.0006	0.0375	0.0438	0.0424	0.0833	0.0685	0.1193
	2085	0.0007	0.0376	0.0439	0.0424	0.0834	0.0684	0.1194
	2084	0.0006	0.0377	0.0439	0.0425	0.0835	0.0684	0.1195
	2083	0.0005	0.0377	0.0439	0.0426	0.0835	0.0685	0.1195
	2082	0.0007	0.0378	0.044	0.0426	0.0835	0.0685	0.1195
	2081	0.0008	0.0379	0.044	0.0427	0.0835	0.0685	0.1195
	2080	0.0008	0.0379	0.0441	0.0427	0.0836	0.0686	0.1196
	2079	0.0008	0.0379	0.0442	0.0428	0.0837	0.0686	0.1196
	2078	0.0008	0.0379	0.0442	0.0428	0.0837	0.0687	0.1196
	2077	0.0009	0.0379	0.0442	0.0428	0.0837	0.0687	0.1197
	2076	0.001	0.0379	0.0442	0.0428	0.0837	0.0687	0.1197
	2075	0.0009	0.0379	0.0441	0.0427	0.0836	0.0686	0.1197
	2074	0.0008	0.0378	0.0441	0.0427	0.0836	0.0685	0.1196
	2073	0.0007	0.0379	0.0441	0.0427	0.0835	0.0685	0.1196
	2072	0.0006	0.038	0.0442	0.0428	0.0835	0.0686	0.1196
	2071	0.0007	0.038	0.0442	0.0428	0.0835	0.0686	0.1196
	2070	0.0008	0.038	0.0442	0.0428	0.0835	0.0687	0.1195
	2069	0.0008	0.038	0.0442	0.0428	0.0835	0.0687	0.1195
	2068	0.0008	0.038	0.0442	0.0429	0.0836	0.0687	0.1195
	2067	0.0008	0.038	0.0442	0.0429	0.0836	0.0687	0.1195
	2066	0.0008	0.038	0.0442	0.0429	0.0835	0.0687	0.1194
	2065	0.0008	0.038	0.0442	0.0429	0.0835	0.0687	0.1193
	2064	0.0008	0.038	0.0442	0.0429	0.0835	0.0687	0.1193
	2063	0.0008	0.038	0.0442	0.0429	0.0835	0.0687	0.1193
	2062	0.0007	0.038	0.0442	0.0428	0.0834	0.0686	0.1192
	2061	0.0007	0.038	0.0442	0.0428	0.0834	0.0686	0.1192
	2060	0.0008	0.0381	0.0443	0.0428	0.0835	0.0686	0.1192
	2059	0.0008	0.038	0.0444	0.0428	0.0835	0.0687	0.1192
	2058	0.0009	0.038	0.0444	0.0429	0.0835	0.0687	0.1192
	2057	0.0009	0.038	0.0444	0.0429	0.0835	0.0687	0.1193
	2056	0.0008	0.038	0.0444	0.0429	0.0835	0.0688	0.1194
	2055	0.0008	0.0381	0.0444	0.043	0.0835	0.0687	0.1194
	2054	0.0006	0.0381	0.0444	0.0431	0.0836	0.0687	0.1194
	2053	0.0008	0.0384	0.0446	0.0433	0.0838	0.0687	0.1197
	2052	0.0012	0.0387	0.045	0.0437	0.0843	0.0689	0.1201
	2051	0.0015	0.039	0.0453	0.044	0.0845	0.0692	0.1203
	2050	0.0014	0.039	0.0453	0.0441	0.0845	0.0693	0.1203
	2049	0.0011	0.0389	0.0452	0.0439	0.0843	0.0693	0.1201
	2048	0.001	0.0387	0.0449	0.0437	0.084	0.0693	0.1199
	2047	0.0009	0.0385	0.0447	0.0434	0.0837	0.0692	0.1196
	2046	0.0009	0.0383	0.0446	0.0432	0.0836	0.0693	0.1194
	2045	0.0008	0.0383	0.0446	0.0432	0.0835	0.0692	0.1193
	2044	0.0007	0.0383	0.0446	0.0432	0.0834	0.0692	0.1194
	2043	0.0008	0.0383	0.0446	0.0432	0.0834	0.0691	0.1193
	2042	0.0009	0.0384	0.0446	0.0432	0.0833	0.069	0.1193
	2041	0.0008	0.0384	0.0446	0.0433	0.0834	0.0691	0.1192
	2040	0.0007	0.0385	0.0447	0.0433	0.0835	0.0692	0.1193
	2039	0.0007	0.0386	0.0448	0.0434	0.0835	0.0693	0.1193
	2038	0.0008	0.0386	0.0448	0.0434	0.0836	0.0693	0.1193
	2037	0.0009	0.0386	0.0448	0.0433	0.0836	0.0693	0.1193
	2036	0.0009	0.0386	0.0448	0.0433	0.0836	0.0693	0.1194
	2035	0.001	0.0385	0.0447	0.0432	0.0835	0.0692	0.1192
	2034	0.001	0.0384	0.0445	0.043	0.0833	0.0691	0.119
	2033	0.001	0.0382	0.0444	0.0429	0.0831	0.069	0.1188
	2032	0.0009	0.0381	0.0444	0.0428	0.083	0.069	0.1186
	2031	0.0008	0.0381	0.0444	0.0428	0.0829	0.069	0.1185
	2030	0.0008	0.0381	0.0444	0.0428	0.0828	0.0691	0.1183
	2029	0.0009	0.0381	0.0444	0.0429	0.0829	0.0691	0.1183
	2028	0.0011	0.0382	0.0445	0.043	0.0829	0.0691	0.1182
	2027	0.0011	0.0382	0.0445	0.043	0.0829	0.069	0.1181
	2026	0.0007	0.0382	0.0446	0.0429	0.0829	0.069	0.118
	2025	0.0005	0.0382	0.0447	0.043	0.0828	0.0689	0.1179
	2024	0.0005	0.0383	0.0448	0.0431	0.0828	0.0688	0.1179
	2023	0.0005	0.0382	0.0448	0.0431	0.0827	0.0687	0.1178
	2022	0.0004	0.0382	0.0447	0.0431	0.0826	0.0686	0.1178
	2021	0.0003	0.0382	0.0447	0.0431	0.0826	0.0687	0.1178
	2020	0.0004	0.0382	0.0446	0.0431	0.0825	0.0688	0.1178
	2019	0.0006	0.0381	0.0445	0.0431	0.0824	0.0689	0.1177
	2018	0.0006	0.0381	0.0445	0.043	0.0824	0.0688	0.1175
	2017	0.0007	0.0381	0.0445	0.0431	0.0824	0.0687	0.1174
	2016	0.001	0.0381	0.0446	0.0432	0.0825	0.0687	0.1174
	2015	0.001	0.0382	0.0447	0.0432	0.0825	0.0687	0.1174
	2014	0.0005	0.0382	0.0448	0.0432	0.0826	0.0687	0.1174
	2013	0.0003	0.0382	0.0449	0.0432	0.0826	0.0688	0.1175
	2012	0.0005	0.0383	0.045	0.0433	0.0827	0.0689	0.1176
	2011	0.0005	0.0384	0.045	0.0434	0.0827	0.0689	0.1176
	2010	0.0005	0.0384	0.045	0.0434	0.0826	0.0689	0.1175
	2009	0.0006	0.0384	0.0449	0.0433	0.0825	0.0688	0.1174
	2008	0.0007	0.0384	0.0449	0.0431	0.0823	0.0687	0.1172
	2007	0.0006	0.0382	0.0447	0.0429	0.082	0.0685	0.1169
	2006	0.0006	0.038	0.0445	0.0426	0.0817	0.0684	0.1166
	2005	0.0006	0.0379	0.0445	0.0425	0.0817	0.0682	0.1165
	2004	0.0003	0.038	0.0446	0.0426	0.0817	0.0681	0.1165
	2003	0.0001	0.0381	0.0447	0.0428	0.0818	0.0681	0.1166
[truncated: 1,403 more rows]

## Sheet: Figure 1e
Figure 1e
	Annealed Q (nm-1)	Annealed Intensity (Arb. U.)		Sulfonated Q (nm-1)	1 h Intensity (Arb. U.)	2 h Intensity (Arb. U.)	3 h Intensity (Arb. U.)	4 h Intensity (Arb. U.)
	0.0401	298		0.039	2470	1650	12400	4580
	0.0458	180		0.04	2400	1500	11900	4160
	0.0516	111		0.0411	2350	1370	11500	3810
	0.0573	72.6		0.0421	2310	1250	11000	3510
	0.063	50.7		0.0432	2280	1160	10700	3220
	0.0687	36.4		0.0443	2230	1060	10300	2980
	0.0745	26.9		0.0453	2200	976	10000	2760
	0.0802	20.2		0.0464	2170	906	9760	2570
	0.0859	15.6		0.0474	2140	842	9490	2400
	0.0916	12.4		0.0485	2110	776	9230	2230
	0.0974	10		0.0495	2090	725	8990	2080
	0.103	8.25		0.0506	2080	671	8790	1960
	0.109	6.91		0.0517	2060	633	8560	1840
	0.115	5.85		0.0527	2040	589	8350	1740
	0.12	5.06		0.0538	2020	553	8180	1640
	0.126	4.47		0.0548	2020	519	8000	1560
	0.132	4.05		0.0559	2010	489	7840	1470
	0.137	3.72		0.0569	2000	462	7680	1390
	0.143	3.57		0.058	1990	435	7560	1330
	0.149	3.48		0.059	1980	413	7420	1270
	0.155	3.5		0.0601	1970	390	7300	1220
	0.16	3.68		0.0612	1970	373	7180	1160
	0.166	3.94		0.0622	1960	352	7050	1110
	0.172	4.43		0.0633	1950	336	6940	1070
	0.178	5.15		0.0643	1950	320	6850	1040
	0.183	6.21		0.0654	1950	306	6760	1000
	0.189	7.76		0.0664	1940	295	6670	963
	0.195	9.9		0.0675	1940	283	6580	935
	0.2	13		0.0686	1950	269	6480	905
	0.206	17.6		0.0696	1950	258	6410	879
	0.212	24.1		0.0707	1950	250	6340	855
	0.218	33.5		0.0717	1940	241	6260	834
	0.223	45.7		0.0728	1950	234	6180	811
	0.229	60.2		0.0738	1950	224	6120	790
	0.235	75.4		0.0749	1950	217	6080	777
	0.241	86.1		0.0759	1950	210	6010	760
	0.246	86.3		0.077	1950	206	5930	744
	0.252	75.2		0.0781	1960	199	5880	729
	0.258	58.1		0.0791	1960	192	5840	716
	0.263	40.8		0.0802	1970	188	5800	703
	0.269	27.8		0.0812	1970	185	5760	690
	0.275	19.2		0.0823	1970	180	5720	683
	0.281	13.8		0.0833	1980	177	5660	676
	0.286	10.3		0.0844	1990	175	5620	664
	0.292	7.92		0.0855	1990	169	5590	657
	0.298	6.37		0.0865	2000	166	5570	650
	0.304	5.27		0.0876	2000	163	5520	642
	0.309	4.46		0.0886	2010	160	5480	640
	0.315	3.86		0.0897	2010	158	5460	633
	0.321	3.39		0.0907	2020	155	5450	627
	0.326	3.02		0.0918	2030	155	5430	625
	0.332	2.73		0.0928	2040	152	5410	618
	0.338	2.49		0.0939	2050	151	5380	615
	0.344	2.3		0.095	2050	150	5360	612
	0.349	2.14		0.096	2060	148	5340	606
	0.355	2.01		0.0971	2070	147	5320	607
	0.361	1.9		0.0981	2080	147	5320	607
	0.367	1.81		0.0992	2090	146	5300	602
	0.372	1.73		0.1	2100	144	5290	604
	0.378	1.67		0.101	2110	144	5280	606
	0.384	1.61		0.102	2120	145	5280	607
	0.389	1.56		0.103	2130	145	5290	607
	0.395	1.52		0.104	2140	144	5280	607
	0.401	1.49		0.106	2160	143	5280	607
	0.407	1.46		0.107	2170	145	5290	604
	0.412	1.42		0.108	2180	144	5290	606
	0.418	1.39		0.109	2200	144	5310	607
	0.424	1.35		0.11	2220	144	5310	610
	0.43	1.31		0.111	2230	144	5320	613
	0.435	1.26		0.112	2240	147	5340	617
	0.441	1.22		0.113	2260	147	5350	623
	0.447	1.17		0.114	2280	148	5360	623
	0.452	1.12		0.115	2300	150	5390	621
	0.458	1.07		0.116	2330	150	5420	630
	0.464	1.01		0.117	2350	151	5450	634
	0.47	0.954		0.118	2370	153	5470	636
	0.475	0.89		0.119	2390	155	5500	644
	0.481	0.82		0.12	2420	157	5530	651
	0.487	0.75		0.121	2440	159	5580	655
	0.493	0.683		0.122	2460	160	5620	661
	0.498	0.613		0.123	2490	163	5640	666
	0.504	0.557		0.125	2520	166	5700	672
	0.51	0.509		0.126	2560	168	5750	678
	0.516	0.47		0.127	2580	169	5790	687
	0.521	0.439		0.128	2620	171	5850	694
	0.527	0.418		0.129	2650	174	5910	704
	0.533	0.398		0.13	2680	177	5980	708
	0.538	0.387		0.131	2720	181	6030	718
	0.544	0.379		0.132	2760	185	6100	726
	0.55	0.367		0.133	2800	187	6190	734
	0.556	0.362		0.134	2840	189	6250	744
	0.561	0.356		0.135	2900	193	6340	753
	0.567	0.353		0.136	2930	197	6430	760
	0.573	0.351		0.137	2980	201	6510	771
	0.579	0.349		0.138	3030	204	6590	783
	0.584	0.35		0.139	3090	209	6680	795
	0.59	0.352		0.14	3140	213	6770	803
	0.596	0.354		0.141	3190	216	6880	812
	0.601	0.355		0.142	3250	219	7000	822
	0.607	0.36		0.144	3310	225	7120	835
	0.613	0.364		0.145	3380	230	7230	848
	0.619	0.369		0.146	3450	233	7340	857
	0.624	0.376		0.147	3510	239	7440	872
	0.63	0.382		0.148	3580	243	7570	882
	0.636	0.392		0.149	3660	247	7700	897
	0.642	0.397		0.15	3740	251	7840	911
	0.647	0.401		0.151	3820	256	7970	921
	0.653	0.408		0.152	3890	260	8090	929
	0.659	0.413		0.153	3980	263	8220	940
	0.664	0.417		0.154	4060	268	8340	951
	0.67	0.416		0.155	4140	273	8470	964
	0.676	0.42		0.156	4220	276	8600	974
	0.682	0.419		0.157	4300	280	8730	984
	0.687	0.416		0.158	4380	282	8820	994
	0.693	0.414		0.159	4470	286	8920	1000
	0.699	0.41		0.16	4540	288	9020	1010
	0.705	0.404		0.162	4610	293	9090	1020
	0.71	0.396		0.163	4660	296	9150	1020
	0.716	0.389		0.164	4730	297	9190	1030
	0.722	0.377		0.165	4770	297	9220	1040
	0.727	0.368		0.166	4820	297	9250	1040
	0.733	0.355		0.167	4840	299	9240	1040
	0.739	0.347		0.168	4840	297	9200	1040
	0.745	0.333		0.169	4840	296	9150	1040
	0.75	0.322		0.17	4840	295	9100	1040
	0.756	0.309		0.171	4800	292	9010	1040
	0.762	0.298		0.172	4760	289	8880	1040
	0.768	0.288		0.173	4710	286	8740	1030
	0.773	0.278		0.174	4640	282	8580	1030
	0.779	0.271		0.175	4550	279	8400	1020
	0.785	0.263		0.176	4440	275	8220	1010
	0.79	0.253		0.177	4330	272	8010	998
	0.796	0.248		0.178	4210	266	7770	986
				0.179	4070	261	7530	968
				0.181	3930	255	7280	952
				0.182	3780	247	7020	939
				0.183	3620	242	6760	924
				0.184	3480	234	6490	902
				0.185	3310	230	6210	887
				0.186	3160	224	5930	869
				0.187	3000	217	5650	845
				0.188	2830	210	5380	822
				0.189	2680	201	5120	798
				0.19	2540	194	4850	775
				0.191	2390	188	4610	752
				0.192	2250	181	4370	730
				0.193	2120	175	4130	705
				0.194	1990	167	3910	678
				0.195	1870	160	3700	654
				0.196	1760	154	3500	634
				0.197	1650	148	3310	611
				0.198	1550	142	3120	589
				0.2	1450	137	2950	565
				0.201	1370	131	2790	542
				0.202	1280	126	2630	522
				0.203	1210	121	2490	503
				0.204	1140	117	2350	483
				0.205	1070	113	2230	464
				0.206	1010	108	2110	444
				0.207	954	104	1990	423
				0.208	902	98.7	1890	407
				0.209	852	95	1790	391
				0.21	805	91.5	1700	375
				0.211	761	88.5	1610	359
				0.212	722	84.9	1530	344
				0.213	686	81.8	1460	330
				0.214	650	79.3	1390	316
				0.215	618	77.1	1320	303
				0.216	588	75.2	1260	290
				0.217	561	72.9	1200	278
				0.219	534	70.3	1150	267
				0.22	512	67.9	1100	256
				0.221	488	64.9	1050	244
				0.222	466	63.5	1010	234
				0.223	447	62.4	961	224
				0.224	428	61.6	922	216
				0.225	411	59.5	885	207
				0.226	394	58	852	199
				0.227	379	57.1	819	191
				0.228	364	55.8	789	184
				0.229	351	54.1	759	177
				0.23	338	52.9	731	170
				0.231	325	52.3	704	164
				0.232	314	51.7	678	158
				0.233	304	51.4	655	152
				0.234	293	50.2	632	146
				0.235	283	49.2	610	140
				0.237	275	48.5	591	135
				0.238	266	48	572	132
				0.239	257	47.2	555	127
				0.24	248	47.1	538	121
				0.241	242	46.7	522	117
				0.242	234	46.4	503	113
				0.243	228	45.2	490	108
				0.244	221	44.8	477	105
				0.245	215	44.2	463	100
				0.246	209	44.4	452	97.6
				0.247	204	44.1	439	94.9
				0.248	199	43.5	426	91.5
				0.249	194	43.2	415	88.9
				0.25	189	43	403	86.4
				0.251	184	42.9	393	83.7
				0.252	180	42.7	383	80.8
				0.253	176	42.9	374	78
				0.254	171	42.7	364	75.8
				0.256	167	42.6	355	73.2
				0.257	164	42	348	72
				0.258	161	41.7	340	70.7
				0.259	158	41.6	331	68
				0.26	154	41.4	323	65.5
				0.261	150	41.4	317	63.2
				0.262	148	41.3	310	61.5
				0.263	145	41.6	303	60.2
				0.264	142	41.1	296	58.8
				0.265	139	41.6	289	57.2
				0.266	137	41.3	284	55.7
				0.267	135	41.5	279	54.4
				0.268	132	41.1	272	52.7
				0.269	130	40.8	269	51.4
				0.27	128	40.7	262	50.7
				0.271	125	40.8	257	49.9
				0.272	123	40.6	252	48.8
				0.273	121	40.6	246	47.3
				0.275	119	41	242	46.3
				0.276	118	41	238	44.9
				0.277	115	41.3	234	43.9
				0.278	114	41.1	230	43.7
				0.279	112	41	226	42.6
				0.28	111	40.8	222	41.6
				0.281	110	41	219	40.6
				0.282	109	41.1	215	39.6
				0.283	106	41	211	39
				0.284	105	40.5	207	38.1
				0.285	103	40.3	204	37.6
				0.286	102	40.4	201	36.8
				0.287	101	41	198	36.2
				0.288	99.4	40.6	195	35.4
				0.289	98.3	40.6	192	35.2
				0.29	97.2	40.1	188	34.4
				0.291	96.3	40.1	186	33.6
				0.292	94.6	39.8	183	33
				0.294	93.9	39.9	180	32.8
				0.295	92.4	40.4	178	32
				0.296	91.6	40.6	175	31.5
				0.297	90.1	40.5	172	31
				0.298	89.2	40.1	170	30.7
				0.299	88.5	40	167	30.1
				0.3	87.6	40.1	164	29.4
				0.301	86.7	39.8	162	29.2
				0.302	85.6	39.7	160	28.8
				0.303	84.2	39.8	158	28.6
				0.304	83.5	39.7	156	28.3
				0.305	82.7	39.2	154	28
				0.306	81.9	39.4	152	27.1
				0.307	81	39.5	149	26.6
				0.308	80	39.1	147	26.6
				0.309	78.9	38.8	146	26.1
				0.31	78.2	38.6	143	25.4
				0.311	77.7	38.9	142	25
				0.313	76.7	38.7	140	24.9
				0.314	75.5	38.5	137	24.4
				0.315	75	38.7	135	23.9
				0.316	73.6	38.2	133	23.6
				0.317	73	37.8	131	23.3
				0.318	72.2	37.8	130	23.2
				0.319	72.2	37.6	128	22.7
				0.32	71.1	37.3	127	22.5
				0.321	70.7	37.2	124	22.2
				0.322	70	37.3	122	21.9
				0.323	69.1	37	120	21.6
				0.324	68.4	36.7	119	21.2
				0.325	67.7	36.2	118	21.1
				0.326	66.9	36.2	117	20.7
				0.327	66.3	36	115	20.6
				0.328	65.8	35.7	113	20.5
				0.329	65.5	35.8	112	20.6
				0.331	65	35.6	110	20
				0.332	64.2	35.5	109	19.6
				0.333	63.5	34.9	107	19.1
				0.334	63.3	34.5	106	19
				0.335	62.4	34.6	105	18.9
				0.336	61.5	34.2	103	18.6
				0.337	61.2	33.9	102	18.4
				0.338	60.5	33.8	101	18.2
				0.339	60.2	33.2	99.6	18
				0.34	59.7	32.8	97.7	17.7
				0.341	59.3	32.5	96.7	17.6
				0.342	58.9	32.4	95.4	17.1
				0.343	58.2	32.3	94.5	17.2
				0.344	57.8	31.9	93.5	17.3
				0.345	57.3	31.5	92.2	17
				0.346	56.7	31.3	90.9	16.6
				0.347	56.2	31.1	89.8	16.4
				0.348	55.8	30.7	88.5	16.1
				0.35	55.5	30.3	87.3	15.8
				0.351	54.7	29.8	85.8	15.8
				0.352	54.3	29.5	84.6	15.5
				0.353	54.1	29.2	84.1	15.3
				0.354	53.7	28.9	83	15
				0.355	53.4	28.8	81.6	15.2
				0.356	52.7	28.4	80.8	14.9
				0.357	52.2	28	79.7	14.6
				0.358	52.3	27.8	78.9	14.6
				0.359	51.8	27.2	78.1	14.3
				0.36	51.4	26.9	77.5	14.2
				0.361	51	27.1	76.9	14.2
				0.362	51	26.6	76.1	14.1
				0.363	50.7	26.1	75.1	13.9
				0.364	50.3	25.8	74.3	13.6
				0.365	49.8	25.7	73.3	13.5
				0.366	49.4	25.6	72.4	13.5
				0.367	49	25.1	71.4	13.2
				0.369	48.9	24.7	71	13
				0.37	48.6	24.5	70	12.9
				0.371	48.2	24.3	69	12.9
				0.372	48.2	24	68.6	12.7
				0.373	47.9	23.8	67.9	12.5
				0.374	47.4	23.7	67.2	12.6
				0.375	47.5	23.3	67	12.3
				0.376	47.4	22.8	66.6	12.3
				0.377	46.9	22.7	66.1	12.3
				0.378	46.6	22.3	65.2	12
				0.379	46.9	22	64.9	11.9
				0.38	46.8	21.8	64.8	11.8
				0.381	46.5	21.7	64	11.5
				0.382	45.9	21.6	63.4	11.3
				0.383	45.8	21.5	63.2	11.4
				0.384	45.7	21.1	63.4	11.1
				0.385	45.6	20.9	62.6	11.1
				0.386	45.6	20.8	62.4	11
				0.388	45	20.8	62.2	10.7
				0.389	44.7	20.4	61.5	10.7
				0.39	44.6	20.1	61	10.6
				0.391	44.7	20.1	60.5	10.7
				0.392	44.4	20	60.4	10.7
				0.393	44	19.8	59.6	10.5
				0.394	44.3	19.6	59.6	10.3
				0.395	44.3	19.3	59.6	10.2
				0.396	44.1	18.9	59.1	10.1
				0.397	43.8	18.8	58.9	10.2
				0.398	43.6	18.6	58.7	10.2
				0.399	43.6	18.7	57.7	10.1
				0.4	43.5	18.6	57.7	9.9
				0.401	43.1	18.2	57.4	9.65
				0.402	42.9	18.2	57.1	9.64
				0.403	43	18.3	57.4	9.58
				0.404	43	18	57	9.43
				0.406	42.8	17.6	56.7	9.15
				0.407	42.5	17.7	56.6	9.23
				0.408	43	17.4	56.7	9.27
				0.409	42.6	17.4	56.1	9.2
				0.41	42.3	17.2	55.9	9.08
				0.411	42.1	17.1	55.9	8.92
				0.412	42.2	17	55.7	9.03
				0.413	41.9	16.9	55.6	9.14
				0.414	41.7	16.8	55.1	9.03
				0.415	41.9	16.3	55.4	8.99
				0.416	41.8	16.5	55.1	8.73
				0.417	41.5	16.6	55	8.65
				0.418	41.3	16.6	54.1	8.52
				0.419	41.5	16.3	53.6	8.39
				0.42	41.5	16.2	54	8.41
				0.421	41.2	16.1	54	8.3
				0.422	41	16	53.5	8.37
				0.423	40.6	15.9	53.6	8.12
				0.425	40.9	15.8	53.5	8.24
				0.426	40.9	15.8	53.2	8.28
				0.427	40.6	15.6	53.2	8.1
				0.428	40.5	15.5	52.7	8.18
				0.429	40	15.3	52.7	8.27
				0.43	40.3	15.4	52.5	8.16
				0.431	40.1	15.4	52.9	8.07
				0.432	39.9	15.4	52.5	8
				0.433	39.8	15.4	52	7.87
				0.434	39.6	15	51.8	7.97
				0.435	39.6	15	51.5	7.95
				0.436	39.4	14.9	51.3	7.7
				0.437	39.4	14.9	51.2	7.74
				0.438	39.3	14.7	51.2	7.7
				0.439	38.9	14.7	51	7.68
				0.44	38.8	14.4	50.9	7.69
				0.441	38.7	14.6	50.3	7.63
				0.442	38.6	14.6	50	7.5
				0.444	38.7	14.4	50	7.44
				0.445	38.5	14.3	49.9	7.41
				0.446	38.2	14.3	49.8	7.34
				0.447	38.1	14.2	49.8	7.38
				0.448	38	14	49.5	7.48
				0.449	37.7	14.1	49.1	7.47
				0.45	37.6	13.8	48.8	7.39
				0.451	37.3	13.6	49.1	7.31
				0.452	37.4	13.6	49.1	7.38
				0.453	37.2	13.7	48.5	7.14
				0.454	37.1	13.4	47.9	7.18
				0.455	37.1	13.5	48.1	7.43
				0.456	36.7	13.5	47.9	7.23
				0.457	36.3	13.5	47.7	7.01
				0.458	36.3	13.3	47.2	6.97
				0.459	36.3	13.2	47	6.99
				0.46	36.3	13.3	46.9	6.88
				0.461	36.2	13.2	46.7	6.88
				0.463	36	13.1	46.3	6.81
				0.464	35.5	12.9	46	6.93
				0.465	35.5	12.8	46	6.73
				0.466	35.1	12.9	45.9	6.72
				0.467	35	12.9	45.1	6.75
				0.468	34.9	12.5	44.6	6.75
				0.469	34.8	12.7	44.6	6.66
				0.47	34.4	12.8	44.7	6.57
				0.471	34.1	12.7	44.5	6.56
				0.472	34.3	12.6	44.2	6.52
				0.473	34	12.5	44	6.55
				0.474	33.7	12.3	43.9	6.62
				0.475	33.6	12.2	43.4	6.62
				0.476	33.6	12.1	43.4	6.32
				0.477	33.3	12.3	42.9	6.24
				0.478	33.2	12.3	42.8	6.13
				0.479	32.6	12	42.1	6.21
				0.481	32.6	12	41.7	6.16
				0.482	32.4	11.8	41.9	6.19
				0.483	32.1	11.7	41.6	6.21
				0.484	31.9	11.7	41.2	6.1
				0.485	31.7	11.5	40.8	6.08
				0.486	31.3	11.3	40.6	6.04
				0.487	31	11.2	40.7	5.93
				0.488	31.1	11.1	40.5	5.97
				0.489	30.8	11.1	40	5.93
				0.49	30.8	11	39.5	5.87
				0.491	30.3	11	39.1	5.64
				0.492	30	11.1	38.9	5.81
				0.493	30	10.9	38.4	5.89
				0.494	29.9	10.7	38.4	5.75
				0.495	29.4	10.8	38.1	5.64
				0.496	29.1	10.8	38	5.75
				0.497	29	10.9	37.9	5.74
				0.498	28.8	10.9	37.4	5.61
				0.5	28.6	10.7	37.1	5.5
				0.501	28.4	10.7	36.6	5.49
				0.502	28	10.5	36.1	5.42
				0.503	27.9	10.4	36	5.36
				0.504	27.8	10.3	36	5.39
				0.505	27.5	10.2	35.8	5.43
				0.506	27.2	11	35.1	5.33
				0.507	26.8	10.1	34.9	5.26
				0.508	26.7	10	34.5	5.36
				0.509	26.5	9.86	34	5.14
				0.51	26.5	9.85	33.8	5.04
				0.511	25.9	9.85	33.4	5.07
				0.512	25.6	9.78	33.3	5.13
				0.513	25.4	9.78	32.9	5.14
				0.514	25.2	9.76	32.8	5.06
				0.515	25	9.63	32.7	4.95
				0.516	24.9	9.51	32.2	4.9
				0.517	24.5	9.38	31.4	4.84
				0.519	24.1	9.37	31.6	4.88
				0.52	23.8	9.28	31.2	4.78
				0.521	23.8	9.17	30.8	4.82
				0.522	23.6	9.16	30.3	4.88
				0.523	23.3	9.03	30	4.87
				0.524	23.1	9.02	30	4.78
				0.525	22.9	8.96	29.9	4.63
				0.526	22.8	8.83	29.6	4.62
				0.527	22.5	8.81	29.2	4.72
				0.528	22.1	8.93	28.8	4.7
				0.529	21.7	8.99	28.3	4.69
				0.53	21.6	8.75	28.1	4.71
				0.531	21.4	8.53	28	4.62
				0.532	21.1	8.44	28	4.57
				0.533	20.9	8.4	27.8	4.6
				0.534	20.9	8.45	27.1	4.53
				0.535	20.7	8.32	26.7	4.37
				0.536	20.4	8.2	26.6	4.43
				0.538	20.1	8.23	26.3	4.31
				0.539	19.7	7.93	25.9	4.31
				0.54	19.6	7.96	25.5	4.17
				0.541	19.3	8.09	25.4	4.23
				0.542	19.1	7.98	25.1	4.33
				0.543	19	7.78	24.8	4
				0.544	18.6	7.83	24.6	4.03
				0.545	18.3	7.66	24.6	4.13
				0.546	18.2	7.65	24.3	4.09
				0.547	18.1	7.6	23.8	3.97
				0.548	17.9	7.69	23.9	3.95
				0.549	17.6	7.66	23.7	3.93
				0.55	17.5	7.65	23.4	3.88
				0.551	17.3	7.44	23	3.89
				0.552	17	7.34	22.5	3.81
				0.553	16.9	7.29	22.6	3.82
				0.554	16.7	7.19	22.4	3.83
				0.556	16.4	7.11	22.1	3.74
				0.557	16.3	7.12	21.7	3.82
				0.558	16.1	7.16	21.4	3.76
				0.559	15.9	6.93	21.2	3.69
				0.56	15.8	6.98	21	3.67
				0.561	15.7	7.03	20.5	3.59
				0.562	15.5	6.96	20.4	3.52
				0.563	15.4	6.89	20.6	3.62
				0.564	15.2	6.84	20.4	3.54
				0.565	14.8	6.72	20	3.35
				0.566	14.5	6.8	19.6	3.46
				0.567	14.5	6.77	19.5	3.45
				0.568	14.4	6.7	19.3	3.39
				0.569	14.1	6.5	18.9	3.29
				0.57	14	6.48	18.9	3.27
				0.571	13.8	6.5	19	3.44
				0.572	13.7	6.58	18.6	3.34
				0.573	13.6	6.52	18.3	3.37
				0.575	13.4	6.35	18	3.27
				0.576	13.1	6.28	17.9	3.32
				0.577	13	6.23	17.7	3.23
				0.578	13	6.23	17.7	3.23
				0.579	12.8	6.26	17.7	3.11
				0.58	12.7	6.18	17.2	2.96
				0.581	12.5	5.99	17.1	2.9
				0.582	12.5	5.97	16.7	2.99
				0.583	12.3	6.04	16.7	3.02
				0.584	12.2	5.79	16.7	2.97
				0.585	12	5.87	16.5	3.06
				0.586	11.7	5.85	16.4	3.05
				0.587	11.6	5.89	16.1	2.94
				0.588	11.5	5.82	15.9	3.02
				0.589	11.5	5.71	15.8	2.89
				0.59	11.4	5.75	15.6	2.77
				0.591	11.2	5.72	15.3	2.79
				0.592	11	5.63	15.3	2.77
				0.594	11	5.74	15	2.85
				0.595	11	5.75	14.9	2.77
				0.596	10.8	5.66	14.9	2.66
				0.597	10.6	5.54	14.6	2.73
				0.598	10.5	5.57	14.3	2.76
				0.599	10.4	5.49	14.4	2.66
				0.6	10.3	5.31	14.3	2.53
				0.601	10.3	5.38	14.2	2.6
				0.602	10.3	5.32	14.1	2.59
				0.603	10.2	5.19	14	2.59
				0.604	10.1	5.25	13.9	2.71
				0.605	9.95	5.22	13.8	2.56
				0.606	9.69	5.08	13.8	2.56
				0.607	9.6	5.13	13.6	2.65
				0.608	9.54	4.92	13.2	2.47
				0.609	9.36	4.93	13.4	2.59
				0.61	9.27	5.01	13.1	2.59
				0.611	9.26	5.03	12.9	2.45
				0.613	9.21	4.91	12.7	2.35
				0.614	9.07	4.89	12.6	2.38
				0.615	9.05	5.01	12.5	2.28
				0.616	8.92	4.91	12.4	2.28
				0.617	8.86	4.84	12.4	2.42
				0.618	8.88	4.9	12.4	2.4
				0.619	8.66	4.83	12.4	2.37
				0.62	8.54	4.75	11.9	2.34
				0.621	8.41	4.74	11.9	2.19
				0.622	8.46	4.75	11.8	2.25
				0.623	8.35	4.75	11.8	2.31
				0.624	8.33	4.67	11.7	2.18
				0.625	8.17	4.59	11.5	2.13
				0.626	8.19	4.59	11.3	2.18
				0.627	8.08	4.53	11.3	2.19
				0.628	7.96	4.43	11.4	2.17
				0.629	7.96	4.38	11.2	2.18
				0.63	7.93	4.42	11.1	2.03
				0.632	7.87	4.48	10.9	1.98
				0.633	7.73	4.44	10.9	2.08
				0.634	7.71	4.49	10.9	2.1
				0.635	7.69	4.4	10.7	2.13
				0.636	7.63	4.33	10.6	2.03
				0.637	7.63	4.22	10.6	1.89
				0.638	7.54	4.28	10.7	2
				0.639	7.45	4.29	10.4	2
				0.64	7.47	4.24	10.2	1.97
				0.641	7.37	4.23	10.3	1.92
				0.642	7.22	4.16	10.3	1.83
				0.643	7.1	4.16	10	1.82
				0.644	7.03	4.08	9.93	1.87
				0.645	7.03	4.04	9.82	1.93
				0.646	6.78	4.07	9.73	1.9
				0.647	6.76	4.11	9.62	1.84
				0.648	6.73	4.07	9.5	1.94
				0.65	6.78	3.98	9.53	1.87
				0.651	6.81	3.91	9.61	1.91
				0.652	6.67	3.93	9.5	1.93
				0.653	6.56	3.92	9.36	1.93
				0.654	6.47	3.96	9.42	1.89
				0.655	6.57	3.94	9.15	1.74
				0.656	6.63	3.9	9.16	1.82
				0.657	6.51	3.8	8.95	1.87
				0.658	6.37	3.85	8.98	1.87
				0.659	6.32	3.81	9.06	1.86
				0.66	6.28	3.77	8.77	1.79
				0.661	6.27	3.69	8.85	1.82
				0.662	6.24	3.67	8.99	1.84
				0.663	6.1	3.67	8.81	1.68
				0.664	6.11	3.58	8.81	1.67
				0.665	5.97	3.6	8.62	1.67
				0.666	6.01	3.65	8.53	1.66
				0.667	5.93	3.56	8.4	1.68
				0.669	5.91	3.59	8.39	1.7
				0.67	5.86	3.51	8.3	1.56
				0.671	5.87	3.49	8.32	1.61
				0.672	5.78	3.39	8.45	1.57
				0.673	5.72	3.41	8.32	1.63
				0.674	5.74	3.43	8.15	1.58
				0.675	5.69	3.54	8.18	1.64
				0.676	5.65	3.53	8.18	1.58
				0.677	5.63	3.45	8.06	1.61
				0.678	5.52	3.45	7.92	1.67
				0.679	5.55	3.27	7.73	1.55
				0.68	5.61	3.27	7.75	1.48
				0.681	5.54	3.28	7.79	1.54
				0.682	5.51	3.25	7.64	1.63
				0.683	5.53	3.26	7.64	1.64
				0.684	5.49	3.22	7.69	1.57
				0.685	5.37	3.16	7.66	1.6
				0.686	5.25	3.15	7.51	1.51
				0.688	5.23	3.14	7.38	1.5
				0.689	5.18	3.1	7.33	1.45
				0.69	5.27	3.01	7.29	1.48
				0.691	5.11	3.06	7.34	1.49
				0.692	5.15	3.07	7.17	1.43
				0.693	5.16	3.03	7.32	1.42
				0.694	5.14	2.96	7.26	1.5
				0.695	4.96	2.93	7.13	1.37
				0.696	5	2.95	7.09	1.42
				0.697	5.04	2.99	6.97	1.39
				0.698	4.95	2.85	6.97	1.35
				0.699	4.79	2.87	6.93	1.4
				0.7	4.77	2.83	7.01	1.46
				0.701	4.79	2.9	6.97	1.4
				0.702	4.76	2.89	6.73	1.31
				0.703	4.72	2.8	6.8	1.34
				0.704	4.84	2.78	6.81	1.32
				0.705	4.83	2.79	6.73	1.36
				0.707	4.68	2.83	6.71	1.37
				0.708	4.72	2.82	6.81	1.32
				0.709	4.68	2.76	6.68	1.32
				0.71	4.59	2.65	6.55	1.29
				0.711	4.58	2.64	6.48	1.27
				0.712	4.57	2.7	6.49	1.23
				0.713	4.56	2.79	6.39	1.25
				0.714	4.5	2.7	6.41	1.25
				0.715	4.5	2.63	6.41	1.19
				0.716	4.41	2.55	6.42	1.25
				0.717	4.43	2.59	6.39	1.23
				0.718	4.4	2.55	6.33	1.23
				0.719	4.33	2.56	6.18	1.25
				0.72	4.34	2.62	6.15	1.17
				0.721	4.25	2.61	6.17	1.26
				0.722	4.26	2.58	6.15	1.25
				0.723	4.29	2.53	6.24	1.17
				0.725	4.24	2.5	6.29	1.14
				0.726	4.19	2.5	6.04	1.19
				0.727	4.17	2.49	5.91	1.2
				0.728	4.24	2.41	5.92	1.23
				0.729	4.12	2.34	5.97	1.07
				0.73	4.1	2.33	5.92	1.19
				0.731	4.11	2.35	5.9	1.11
				0.732	4.18	2.37	5.86	1.08
				0.733	4.16	2.33	5.76	1.12
				0.734	4.09	2.32	5.72	1.11
				0.735	4.06	2.35	5.69	1.19
				0.736	4.09	2.27	5.79	1.11
				0.737	4.09	2.31	5.68	1.13
				0.738	4.01	2.23	5.65	1.13
				0.739	4.01	2.25	5.62	1.13
				0.74	3.94	2.21	5.51	1.12
				0.741	3.89	2.2	5.69	1.07
				0.742	3.86	2.19	5.64	1.13
				0.744	3.92	2.08	5.52	1.06
				0.745	3.89	2.14	5.53	0.992
				0.746	3.87	2.15	5.62	1.06
				0.747	3.87	2.22	5.5	0.976
				0.748	3.85	2.24	5.45	1.04
				0.749	3.83	2.13	5.41	1
				0.75	3.81	2.17	5.48	0.987
				0.751	3.81	2.09	5.4	1.03
				0.752	3.8	2.08	5.27	0.963
				0.753	3.76	2.13	5.24	0.999
				0.754	3.76	2.09	5.36	0.957
				0.755	3.71	2.05	5.31	0.987
				0.756	3.76	2.09	5.23	0.998
				0.757	3.71	1.97	5.13	0.959
				0.758	3.63	2.04	5.26	0.961
				0.759	3.65	2.03	5.2	0.998
				0.76	3.65	2.04	5.13	0.936
				0.761	3.62	1.95	5.12	0.986
				0.763	3.56	1.99	5.18	0.993
				0.764	3.58	2.05	5.12	0.95
				0.765	3.6	2.03	5.13	0.993
				0.766	3.6	2.01	5.09	0.999
				0.767	3.57	1.85	4.95	0.939
				0.768	3.53	1.81	4.97	0.943
				0.769	3.45	1.79	4.94	0.928
				0.77	3.5	1.79	4.89	0.816
				0.771	3.48	1.91	4.97	0.941
				0.772	3.41	1.83	4.83	0.864
				0.773	3.45	1.87	4.85	0.868
				0.774	3.47	1.85	4.8	0.938
				0.775	3.44	1.81	4.77	0.863
				0.776	3.41	1.81	4.92	0.866
				0.777	3.41	1.82	4.9	1.02
				0.778	3.4	1.83	4.78	0.915
				0.779	3.4	1.89	4.65	0.868
				0.78	3.45	1.87	4.75	0.884
				0.782	3.4	1.79	4.8	0.874
				0.783	3.4	1.73	4.71	0.78
				0.784	3.31	1.78	4.7	0.861
				0.785	3.22	1.76	4.65	0.859
				0.786	3.23	1.73	4.64	0.796
				0.787	3.22	1.74	4.51	0.805
				0.788	3.29	1.75	4.5	0.873
				0.789	3.25	1.75	4.53	0.834
				0.79	3.19	1.66	4.48	0.801
				0.791	3.21	1.69	4.57	0.879
				0.792	3.17	1.7	4.43	0.827
				0.793	3.2	1.66	4.35	0.795
				0.794	3.21	1.64	4.38	0.856
				0.795	3.22	1.63	4.39	0.786
				0.796	3.11	1.68	4.39	0.809
				0.797	3.06	1.65	4.38	0.766
				0.798	3.07	1.64	4.46	0.819
				0.8	3.07	1.63	4.23	0.813

## Sheet: Figure 2a
Figure 2a
	Neat Temperature (°C)	Neat Wt%	PS Temperature (°C)	PS Wt%	SEBS Temperature (°C)	SEBS Wt%
	21.64	100.005	21.52	100.068	20.39	99.999
	21.64	100.01	21.52	100.068	20.39	99.997
	21.64	100.011	21.52	100.062	20.39	99.997
	21.64	100.012	21.52	100.048	20.39	99.997
	21.64	100.013	21.52	100.043	20.39	100.001
	21.64	100.013	21.52	100.043	20.39	100.004
	21.64	100.017	21.52	100.049	20.39	100.004
	21.64	100.022	21.52	100.069	20.39	100.004
	21.64	100.026	21.52	100.077	20.39	100.002
	21.64	100.028	21.52	100.076	20.39	100.001
	21.65	100.029	21.52	100.072	20.39	100.002
	21.65	100.03	21.52	100.063	20.39	100.004
	21.65	100.031	21.52	100.059	20.39	100.007
	21.65	100.034	21.52	100.059	20.39	100.007
	21.65	100.036	21.52	100.068	20.39	100.007
	21.65	100.037	21.52	100.093	20.39	100.004
	21.65	100.038	21.52	100.096	20.39	100.002
	21.65	100.039	21.52	100.094	20.39	100.002
	21.65	100.041	21.52	100.07	20.39	100.003
	21.65	100.042	21.52	100.047	20.39	100.006
	21.65	100.043	21.52	100.045	20.39	100.007
	21.65	100.043	21.52	100.053	20.39	100.007
	21.65	100.044	21.52	100.109	20.39	100.003
	21.65	100.045	21.52	100.123	20.39	99.999
	21.65	100.046	21.52	100.122	20.39	99.999
	21.66	100.047	21.52	100.076	20.39	99.999
	21.66	100.048	21.52	100.018	20.4	100.001
	21.66	100.049	21.52	100.016	20.4	100.002
	21.66	100.05	21.52	100.024	20.4	100.002
	21.66	100.05	21.52	100.099	20.4	100
	21.66	100.051	21.52	100.122	20.4	99.995
	21.66	100.052	21.52	100.122	20.4	99.994
	21.66	100.053	21.52	100.076	20.4	99.994
	21.66	100.054	21.52	100.015	20.4	99.995
	21.66	100.055	21.52	100.012	20.4	99.996
	21.66	100.055	21.52	100.016	20.4	99.996
	21.66	100.056	21.52	100.069	20.4	99.995
	21.66	100.057	21.52	100.093	20.4	99.991
	21.67	100.058	21.52	100.093	20.4	99.989
	21.67	100.059	21.52	100.071	20.4	99.989
	21.67	100.059	21.52	100.031	20.4	99.989
	21.67	100.06	21.53	100.026	20.4	99.99
	21.67	100.061	21.53	100.027	20.4	99.99
	21.67	100.061	21.53	100.043	20.4	99.99
	21.67	100.062	21.53	100.06	20.4	99.987
	21.67	100.063	21.53	100.061	20.4	99.984
	21.67	100.064	21.53	100.059	20.4	99.983
	21.67	100.064	21.53	100.046	20.4	99.983
	21.67	100.065	21.53	100.038	20.4	99.984
	21.67	100.066	21.53	100.037	20.4	99.984
	21.68	100.066	21.53	100.038	20.4	99.984
	21.68	100.067	21.53	100.048	20.4	99.982
	21.68	100.067	21.53	100.055	20.41	99.976
	21.68	100.068	21.53	100.056	20.41	99.973
	21.68	100.068	21.53	100.052	20.41	99.973
	21.68	100.068	21.53	100.036	20.41	99.973
	21.68	100.069	21.53	100.027	20.41	99.973
	21.68	100.069	21.53	100.027	20.41	99.973
	21.68	100.069	21.53	100.036	20.41	99.972
	21.68	100.068	21.53	100.065	20.41	99.963
	21.68	100.068	21.53	100.07	20.41	99.955
	21.69	100.069	21.53	100.069	20.41	99.955
	21.69	100.069	21.53	100.035	20.41	99.955
	21.69	100.069	21.53	100.003	20.41	99.955
	21.69	100.068	21.53	100.003	20.41	99.955
	21.69	100.066	21.53	100.012	20.41	99.954
	21.69	100.064	21.53	100.068	20.41	99.944
	21.69	100.064	21.54	100.083	20.41	99.932
	21.69	100.064	21.54	100.082	20.42	99.929
	21.69	100.064	21.54	100.033	20.42	99.929
	21.69	100.064	21.54	99.984	20.42	99.93
	21.7	100.063	21.54	99.983	20.42	99.93
	21.7	100.061	21.54	99.993	20.42	99.93
	21.7	100.06	21.54	100.06	20.42	99.925
	21.7	100.06	21.54	100.08	20.42	99.917
	21.7	100.06	21.54	100.079	20.42	99.915
	21.7	100.06	21.54	100.04	20.42	99.915
	21.7	100.06	21.54	99.992	20.42	99.916
	21.7	100.06	21.54	99.991	20.42	99.916
	21.7	100.059	21.54	99.994	20.42	99.917
	21.71	100.059	21.54	100.031	20.42	99.917
	21.71	100.059	21.54	100.048	20.43	99.915
	21.71	100.059	21.54	100.048	20.43	99.913
	21.71	100.059	21.55	100.036	20.43	99.914
	21.71	100.059	21.55	100.012	20.43	99.914
	21.71	100.059	21.55	100.009	20.43	99.916
	21.71	100.058	21.55	100.009	20.43	99.916
	21.71	100.058	21.55	100.018	20.43	99.916
	21.72	100.058	21.55	100.03	20.43	99.915
	21.72	100.058	21.55	100.031	20.43	99.914
	21.72	100.058	21.55	100.03	20.43	99.913
	21.72	100.058	21.55	100.021	20.44	99.914
	21.72	100.058	21.55	100.015	20.44	99.915
	21.72	100.057	21.55	100.014	20.44	99.915
	21.72	100.057	21.55	100.014	20.44	99.916
	21.73	100.057	21.56	100.022	20.44	99.915
	21.73	100.057	21.56	100.029	20.44	99.912
	21.73	100.057	21.56	100.029	20.44	99.91
	21.73	100.057	21.56	100.028	20.44	99.91
	21.73	100.057	21.56	100.014	20.44	99.91
	21.73	100.057	21.56	100.007	20.45	99.912
	21.73	100.057	21.56	100.007	20.45	99.912
	21.74	100.057	21.56	100.013	20.45	99.912
	21.74	100.057	21.56	100.038	20.45	99.907
	21.74	100.057	21.56	100.043	20.45	99.904
	21.74	100.058	21.57	100.042	20.45	99.904
	21.74	100.058	21.57	100.015	20.45	99.904
	21.74	100.058	21.57	99.99	20.45	99.905
	21.75	100.058	21.57	99.989	20.46	99.906
	21.75	100.058	21.57	99.997	20.46	99.906
	21.75	100.058	21.57	100.043	20.46	99.902
	21.75	100.058	21.57	100.055	20.46	99.898
	21.75	100.058	21.57	100.055	20.46	99.898
	21.75	100.059	21.58	100.02	20.46	99.898
	21.76	100.059	21.58	99.984	20.46	99.899
	21.76	100.058	21.58	99.984	20.47	99.899
	21.76	100.058	21.58	99.989	20.47	99.899
	21.76	100.058	21.58	100.029	20.47	99.898
	21.76	100.058	21.58	100.043	20.47	99.893
	21.77	100.058	21.58	100.043	20.47	99.892
	21.77	100.058	21.58	100.02	20.47	99.892
	21.77	100.058	21.59	99.993	20.48	99.893
	21.77	100.057	21.59	99.992	20.48	99.893
	21.77	100.057	21.59	99.993	20.48	99.893
	21.78	100.057	21.59	100.013	20.48	99.893
	21.78	100.057	21.59	100.024	20.48	99.889
	21.78	100.057	21.59	100.024	20.48	99.887
	21.78	100.057	21.6	100.02	20.49	99.887
	21.78	100.057	21.6	100.008	20.49	99.887
	21.79	100.056	21.6	100.005	20.49	99.888
	21.79	100.056	21.6	100.005	20.49	99.888
	21.79	100.056	21.6	100.008	20.49	99.888
	21.79	100.056	21.6	100.014	20.49	99.886
	21.79	100.056	21.61	100.015	20.5	99.882
	21.8	100.056	21.61	100.015	20.5	99.881
	21.8	100.056	21.61	100.012	20.5	99.882
	21.8	100.056	21.61	100.007	20.5	99.882
	21.8	100.056	21.61	100.006	20.5	99.882
	21.8	100.056	21.61	100.006	20.51	99.882
	21.81	100.056	21.62	100.011	20.51	99.881
	21.81	100.056	21.62	100.021	20.51	99.876
	21.81	100.056	21.62	100.022	20.51	99.874
	21.81	100.056	21.62	100.021	20.51	99.874
	21.82	100.056	21.62	100.007	20.52	99.875
	21.82	100.056	21.63	99.995	20.52	99.875
	21.82	100.056	21.63	99.995	20.52	99.875
	21.82	100.056	21.63	99.999	20.52	99.875
	21.83	100.057	21.63	100.026	20.53	99.87
	21.83	100.057	21.63	100.033	20.53	99.867
	21.83	100.057	21.64	100.033	20.53	99.867
	21.83	100.057	21.64	100.01	20.53	99.867
	21.84	100.057	21.64	99.985	20.53	99.868
	21.84	100.057	21.64	99.984	20.54	99.868
	21.84	100.057	21.64	99.99	20.54	99.868
	21.84	100.057	21.65	100.029	20.54	99.865
	21.85	100.057	21.65	100.04	20.54	99.861
	21.85	100.057	21.65	100.04	20.55	99.86
	21.85	100.057	21.65	100.013	20.55	99.861
	21.85	100.057	21.66	99.981	20.55	99.861
	21.86	100.057	21.66	99.98	20.55	99.861
	21.86	100.056	21.66	99.984	20.56	99.861
	21.86	100.056	21.66	100.014	20.56	99.86
	21.87	100.056	21.67	100.027	20.56	99.856
	21.87	100.057	21.67	100.027	20.56	99.855
	21.87	100.057	21.67	100.014	20.57	99.855
	21.87	100.057	21.67	99.994	20.57	99.855
	21.88	100.056	21.68	99.993	20.57	99.855
	21.88	100.056	21.68	99.993	20.58	99.855
	21.88	100.056	21.68	100.003	20.58	99.855
	21.89	100.057	21.68	100.012	20.58	99.852
	21.89	100.057	21.69	100.012	20.58	99.849
	21.89	100.057	21.69	100.01	20.59	99.849
	21.9	100.057	21.69	100.002	20.59	99.849
	21.9	100.057	21.69	99.999	20.59	99.849
	21.9	100.057	21.7	99.999	20.6	99.85
	21.91	100.057	21.7	100	20.6	99.85
	21.91	100.057	21.7	100.006	20.6	99.847
	21.91	100.057	21.71	100.009	20.61	99.844
	21.92	100.057	21.71	100.009	20.61	99.843
	21.92	100.057	21.71	100.007	20.61	99.843
	21.92	100.057	21.72	100	20.61	99.843
	21.93	100.057	21.72	99.997	20.62	99.843
	21.93	100.057	21.72	99.997	20.62	99.843
	21.93	100.057	21.72	100.001	20.62	99.842
	21.94	100.057	21.73	100.014	20.63	99.838
	21.94	100.057	21.73	100.015	20.63	99.836
	21.94	100.057	21.73	100.015	20.63	99.836
	21.95	100.057	21.74	100	20.64	99.836
	21.95	100.057	21.74	99.986	20.64	99.837
	21.95	100.057	21.74	99.986	20.64	99.837
	21.96	100.057	21.75	99.992	20.65	99.837
	21.96	100.057	21.75	100.021	20.65	99.833
	21.97	100.057	21.75	100.028	20.66	99.83
	21.97	100.057	21.76	100.027	20.66	99.83
	21.97	100.058	21.76	100.001	20.66	99.83
	21.98	100.058	21.76	99.975	20.67	99.83
	21.98	100.057	21.77	99.975	20.67	99.831
	21.98	100.057	21.77	99.98	20.67	99.831
	21.99	100.057	21.78	100.014	20.68	99.828
	21.99	100.057	21.78	100.024	20.68	99.824
	22	100.057	21.78	100.024	20.68	99.824
	22	100.057	21.79	100.001	20.69	99.824
	22	100.057	21.79	99.98	20.69	99.824
	22.01	100.057	21.79	99.979	20.7	99.824
	22.01	100.057	21.8	99.982	20.7	99.824
	22.02	100.057	21.8	100.004	20.7	99.823
	22.02	100.057	21.81	100.012	20.71	99.819
	22.03	100.057	21.81	100.012	20.71	99.817
	22.03	100.057	21.81	100.003	20.72	99.817
	22.03	100.057	21.82	99.99	20.72	99.817
	22.04	100.057	21.82	99.988	20.72	99.817
	22.04	100.057	21.83	99.989	20.73	99.817
	22.05	100.057	21.83	99.995	20.73	99.817
	22.05	100.057	21.83	100	20.74	99.814
	22.06	100.057	21.84	100	20.74	99.811
	22.06	100.057	21.84	100	20.75	99.81
	22.06	100.057	21.85	99.995	20.75	99.811
	22.07	100.057	21.85	99.993	20.75	99.811
	22.07	100.057	21.86	99.993	20.76	99.811
	22.08	100.057	21.86	99.993	20.76	99.811
	22.08	100.057	21.86	99.996	20.77	99.809
	22.09	100.057	21.87	99.999	20.77	99.805
	22.09	100.057	21.87	99.999	20.78	99.804
	22.1	100.057	21.88	99.998	20.78	99.803
	22.1	100.057	21.88	99.991	20.79	99.804
	22.11	100.057	21.89	99.987	20.79	99.804
	22.11	100.057	21.89	99.987	20.8	99.804
	22.12	100.056	21.9	99.991	20.8	99.802
	22.12	100.056	21.9	100.002	20.81	99.798
	22.13	100.056	21.91	100.004	20.81	99.795
	22.13	100.056	21.91	100.004	20.82	99.795
	22.14	100.056	21.92	99.99	20.82	99.795
	22.14	100.056	21.92	99.978	20.83	99.795
	22.15	100.056	21.92	99.978	20.83	99.795
	22.15	100.056	21.93	99.982	20.84	99.794
	22.16	100.056	21.93	100.004	20.84	99.79
	22.16	100.056	21.94	100.009	20.85	99.786
	22.17	100.056	21.94	100.008	20.85	99.785
	22.17	100.056	21.95	99.99	20.86	99.785
	22.18	100.056	21.96	99.973	20.86	99.785
	22.18	100.056	21.96	99.973	20.87	99.785
	22.19	100.055	21.97	99.977	20.87	99.785
	22.19	100.055	21.97	100	20.88	99.781
	22.2	100.055	21.98	100.006	20.88	99.777
	22.2	100.055	21.98	100.006	20.89	99.775
	22.21	100.055	21.99	99.992	20.89	99.775
	22.22	100.055	21.99	99.977	20.9	99.775
	22.22	100.055	22	99.977	20.9	99.776
	22.23	100.055	22	99.978	20.91	99.775
	22.23	100.055	22.01	99.988	20.91	99.773
	22.24	100.055	22.01	99.993	20.92	99.769
	22.24	100.055	22.02	99.993	20.93	99.767
	22.25	100.055	22.02	99.99	20.93	99.767
	22.26	100.055	22.03	99.983	20.94	99.767
	22.26	100.054	22.04	99.982	20.94	99.767
	22.27	100.054	22.04	99.983	20.95	99.767
	22.27	100.054	22.05	99.985	20.95	99.766
	22.28	100.054	22.05	99.988	20.96	99.762
	22.29	100.054	22.06	99.988	20.97	99.758
	22.29	100.054	22.06	99.988	20.97	99.758
	22.3	100.054	22.07	99.986	20.98	99.758
	22.3	100.054	22.08	99.983	20.98	99.758
	22.31	100.054	22.08	99.983	20.99	99.758
	22.32	100.054	22.09	99.983	21	99.758
	22.32	100.054	22.09	99.985	21	99.755
	22.33	100.054	22.1	99.989	21.01	99.75
	22.33	100.054	22.11	99.989	21.01	99.748
	22.34	100.054	22.11	99.989	21.02	99.748
	22.35	100.054	22.12	99.982	21.03	99.748
	22.35	100.054	22.13	99.977	21.03	99.748
	22.36	100.054	22.13	99.977	21.04	99.748
	22.37	100.054	22.14	99.98	21.04	99.747
	22.37	100.054	22.14	99.992	21.05	99.742
	22.38	100.054	22.15	99.995	21.06	99.739
	22.39	100.054	22.16	99.994	21.06	99.739
	22.39	100.054	22.16	99.981	21.07	99.739
	22.4	100.054	22.17	99.967	21.08	99.739
	22.4	100.054	22.18	99.966	21.08	99.739
	22.41	100.054	22.18	99.97	21.09	99.738
	22.42	100.054	22.19	99.99	21.1	99.734
	22.42	100.054	22.2	99.996	21.1	99.73
	22.43	100.055	22.2	99.996	21.11	99.73
	22.44	100.055	22.21	99.981	21.12	99.73
	22.45	100.055	22.22	99.965	21.12	99.73
	22.45	100.055	22.22	99.965	21.13	99.73
	22.46	100.054	22.23	99.967	21.14	99.73
	22.47	100.054	22.24	99.983	21.14	99.727
	22.47	100.055	22.24	99.988	21.15	99.724
	22.48	100.055	22.25	99.988	21.16	99.723
	22.49	100.055	22.26	99.98	21.16	99.723
	22.49	100.055	22.26	99.968	21.17	99.723
	22.5	100.054	22.27	99.967	21.18	99.724
	22.51	100.054	22.28	99.968	21.18	99.724
	22.52	100.054	22.29	99.975	21.19	99.723
	22.52	100.054	22.29	99.979	21.2	99.72
	22.53	100.055	22.3	99.979	21.21	99.719
	22.54	100.055	22.31	99.977	21.21	99.719
	22.54	100.055	22.31	99.972	21.22	99.719
	22.55	100.054	22.32	99.971	21.23	99.719
	22.56	100.054	22.33	99.971	21.24	99.719
	22.57	100.054	22.34	99.972	21.24	99.719
	22.57	100.054	22.34	99.974	21.25	99.716
	22.58	100.055	22.35	99.975	21.26	99.714
	22.59	100.055	22.36	99.975	21.26	99.714
	22.6	100.054	22.37	99.974	21.27	99.714
	22.6	100.054	22.37	99.97	21.28	99.714
	22.61	100.054	22.38	99.969	21.29	99.714
	22.62	100.054	22.39	99.969	21.29	99.714
	22.63	100.054	22.4	99.972	21.3	99.712
	22.63	100.054	22.4	99.977	21.31	99.708
	22.64	100.054	22.41	99.978	21.32	99.707
	22.65	100.054	22.42	99.977	21.33	99.707
	22.66	100.054	22.43	99.968	21.33	99.707
	22.67	100.054	22.43	99.962	21.34	99.707
	22.67	100.054	22.44	99.962	21.35	99.707
	22.68	100.054	22.45	99.964	21.36	99.705
	22.69	100.054	22.46	99.978	21.36	99.701
	22.7	100.054	22.47	99.981	21.37	99.699
	22.71	100.054	22.47	99.98	21.38	99.698
	22.71	100.054	22.48	99.968	21.39	99.698
	22.72	100.054	22.49	99.955	21.4	99.698
	22.73	100.054	22.5	99.955	21.4	99.698
	22.74	100.054	22.51	99.959	21.41	99.698
	22.75	100.054	22.51	99.976	21.42	99.694
	22.75	100.054	22.52	99.98	21.43	99.691
	22.76	100.054	22.53	99.98	21.44	99.69
	22.77	100.054	22.54	99.966	21.44	99.69
	22.78	100.054	22.55	99.953	21.45	99.69
	22.79	100.054	22.56	99.952	21.46	99.69
	22.8	100.054	22.56	99.954	21.47	99.69
	22.8	100.054	22.57	99.966	21.48	99.687
	22.81	100.054	22.58	99.97	21.49	99.684
	22.82	100.054	22.59	99.97	21.49	99.682
	22.83	100.054	22.6	99.964	21.5	99.682
	22.84	100.054	22.61	99.957	21.51	99.682
	22.85	100.054	22.61	99.956	21.52	99.682
	22.85	100.054	22.62	99.957	21.53	99.682
	22.86	100.054	22.63	99.96	21.54	99.681
	22.87	100.054	22.64	99.963	21.54	99.677
	22.88	100.054	22.65	99.963	21.55	99.674
	22.89	100.054	22.66	99.962	21.56	99.674
	22.9	100.054	22.67	99.959	21.57	99.674
	22.91	100.053	22.67	99.958	21.58	99.674
	22.92	100.053	22.68	99.958	21.59	99.674
	22.92	100.053	22.69	99.958	21.6	99.673
	22.93	100.053	22.7	99.96	21.61	99.669
	22.94	100.053	22.71	99.961	21.61	99.665
	22.95	100.053	22.72	99.961	21.62	99.664
	22.96	100.053	22.73	99.96	21.63	99.663
	22.97	100.053	22.74	99.957	21.64	99.663
	22.98	100.053	22.75	99.956	21.65	99.663
	22.99	100.053	22.76	99.956	21.66	99.663
	23	100.053	22.76	99.957	21.67	99.661
	23	100.053	22.77	99.962	21.68	99.657
	23.01	100.053	22.78	99.963	21.69	99.655
	23.02	100.054	22.79	99.962	21.7	99.655
	23.03	100.054	22.8	99.955	21.7	99.655
	23.04	100.054	22.81	99.949	21.71	99.655
	23.05	100.054	22.82	99.949	21.72	99.655
	23.06	100.053	22.83	99.951	21.73	99.653
	23.07	100.053	22.84	99.962	21.74	99.65
	23.08	100.053	22.85	99.965	21.75	99.647
	23.09	100.054	22.86	99.964	21.76	99.646
	23.1	100.054	22.87	99.954	21.77	99.646
	23.11	100.054	22.88	99.944	21.78	99.647
	23.12	100.054	22.88	99.943	21.79	99.647
	23.13	100.053	22.89	99.946	21.8	99.646
	23.14	100.053	22.9	99.957	21.81	99.643
	23.14	100.054	22.91	99.959	21.82	99.64
	23.15	100.054	22.92	99.959	21.83	99.639
	23.16	100.054	22.93	99.951	21.84	99.639
	23.17	100.054	22.94	99.944	21.84	99.639
	23.18	100.054	22.95	99.944	21.85	99.639
	23.19	100.054	22.96	99.945	21.86	99.639
	23.2	100.054	22.97	99.951	21.87	99.637
	23.21	100.054	22.98	99.953	21.88	99.634
	23.22	100.054	22.99	99.953	21.89	99.633
	23.23	100.054	23	99.95	21.9	99.633
	23.24	100.054	23.01	99.946	21.91	99.633
	23.25	100.054	23.02	99.945	21.92	99.633
	23.26	100.054	23.03	99.946	21.93	99.633
	23.27	100.053	23.04	99.947	21.94	99.632
	23.28	100.054	23.05	99.948	21.95	99.629
	23.29	100.054	23.06	99.948	21.96	99.627
	23.3	100.054	23.07	99.948	21.97	99.626
	23.31	100.054	23.08	99.947	21.98	99.626
	23.32	100.053	23.09	99.946	21.99	99.626
	23.33	100.053	23.1	99.946	22	99.626
	23.34	100.053	23.11	99.946	22.01	99.626
	23.35	100.053	23.12	99.947	22.02	99.623
	23.36	100.053	23.13	99.948	22.03	99.619
	23.38	100.053	23.14	99.948	22.04	99.618
	23.39	100.053	23.15	99.948	22.05	99.618
	23.4	100.053	23.16	99.944	22.06	99.618
	23.41	100.053	23.17	99.941	22.07	99.618
	23.42	100.053	23.18	99.941	22.08	99.617
	23.43	100.053	23.19	99.942	22.09	99.615
	23.44	100.053	23.2	99.948	22.1	99.61
	23.45	100.053	23.21	99.949	22.11	99.607
	23.46	100.053	23.22	99.949	22.12	99.607
	23.47	100.053	23.24	99.942	22.13	99.607
	23.48	100.053	23.25	99.935	22.14	99.607
	23.5	100.053	23.26	99.935	22.16	99.607
	23.51	100.053	23.27	99.937	22.17	99.604
	23.52	100.053	23.28	99.946	22.18	99.599
	23.53	100.053	23.29	99.948	22.19	99.595
	23.54	100.053	23.3	99.948	22.2	99.594
	23.55	100.053	23.31	99.939	22.21	99.594
	23.56	100.053	23.32	99.93	22.22	99.594
	23.57	100.053	23.33	99.93	22.23	99.594
	23.58	100.053	23.34	99.931	22.24	99.593
	23.6	100.053	23.36	99.94	22.25	99.589
	23.61	100.053	23.37	99.943	22.26	99.585
	23.62	100.053	23.38	99.943	22.27	99.583
	23.63	100.053	23.39	99.937	22.28	99.583
	23.64	100.053	23.4	99.93	22.29	99.583
	23.65	100.053	23.41	99.93	22.3	99.583
	23.66	100.053	23.42	99.93	22.31	99.582
	23.68	100.053	23.44	99.934	22.33	99.58
	23.69	100.053	23.45	99.935	22.34	99.577
	23.7	100.053	23.46	99.935	22.35	99.575
	23.71	100.053	23.47	99.934	22.36	99.575
	23.72	100.053	23.48	99.931	22.37	99.575
	23.73	100.053	23.49	99.931	22.38	99.575
	23.74	100.052	23.51	99.931	22.39	99.575
	23.76	100.052	23.52	99.931	22.4	99.573
	23.77	100.052	23.53	99.933	22.41	99.57
	23.78	100.052	23.54	99.933	22.42	99.568
	23.79	100.052	23.55	99.933	22.44	99.568
	23.8	100.052	23.56	99.932	22.45	99.567
	23.81	100.052	23.58	99.93	22.46	99.567
	23.83	100.052	23.59	99.929	22.47	99.567
	23.84	100.052	23.6	99.929	22.48	99.566
	23.85	100.051	23.61	99.93	22.49	99.564
	23.86	100.051	23.62	99.933	22.5	99.561
	23.87	100.051	23.64	99.933	22.51	99.559
	23.89	100.051	23.65	99.932	22.52	99.559
	23.9	100.051	23.66	99.928	22.54	99.559
	23.91	100.051	23.67	99.925	22.55	99.559
	23.92	100.051	23.68	99.925	22.56	99.559
	23.93	100.051	23.7	99.926	22.57	99.557
	23.94	100.05	23.71	99.932	22.58	99.553
	23.96	100.05	23.72	99.933	22.59	99.55
	23.97	100.05	23.73	99.933	22.6	99.55
	23.98	100.05	23.74	99.925	22.62	99.55
	23.99	100.05	23.76	99.918	22.63	99.55
	24	100.05	23.77	99.918	22.64	99.55
	24.02	100.05	23.78	99.92	22.65	99.548
	24.03	100.05	23.79	99.929	22.66	99.544
	24.04	100.05	23.81	99.931	22.67	99.541
	24.05	100.05	23.82	99.93	22.68	99.541
	24.07	100.05	23.83	99.923	22.7	99.54
	24.08	100.049	23.84	99.916	22.71	99.54
	24.09	100.049	23.86	99.916	22.72	99.54
	24.1	100.049	23.87	99.918	22.73	99.539
	24.11	100.049	23.88	99.923	22.74	99.535
	24.13	100.049	23.89	99.925	22.75	99.531
	24.14	100.049	23.91	99.925	22.77	99.53
	24.15	100.049	23.92	99.921	22.78	99.529
	24.16	100.049	23.93	99.916	22.79	99.529
	24.18	100.048	23.94	99.916	22.8	99.529
	24.19	100.048	23.96	99.916	22.81	99.528
	24.2	100.048	23.97	99.918	22.83	99.525
	24.21	100.048	23.98	99.92	22.84	99.521
	24.23	100.048	23.99	99.92	22.85	99.518
	24.24	100.048	24.01	99.919	22.86	99.517
	24.25	100.048	24.02	99.917	22.87	99.517
	24.26	100.048	24.03	99.917	22.89	99.516
	24.28	100.048	24.04	99.917	22.9	99.516
	24.29	100.048	24.06	99.917	22.91	99.514
	24.3	100.048	24.07	99.918	22.92	99.509
	24.31	100.048	24.08	99.918	22.93	99.505
	24.33	100.048	24.09	99.918	22.95	99.503
	24.34	100.048	24.11	99.917	22.96	99.503
	24.35	100.048	24.12	99.916	22.97	99.503
	24.36	100.048	24.13	99.915	22.98	99.502
	24.38	100.048	24.15	99.915	22.99	99.501
	24.39	100.048	24.16	99.916	23.01	99.497
	24.4	100.048	24.17	99.918	23.02	99.492
	24.42	100.048	24.19	99.918	23.03	99.49
	24.43	100.048	24.2	99.918	23.04	99.49
	24.44	100.048	24.21	99.914	23.05	99.489
	24.45	100.048	24.22	99.911	23.07	99.489
	24.47	100.048	24.24	99.91	23.08	99.489
	24.48	100.047	24.25	99.912	23.09	99.486
	24.49	100.047	24.26	99.916	23.1	99.481
	24.51	100.047	24.28	99.917	23.12	99.478
	24.52	100.047	24.29	99.917	23.13	99.477
	24.53	100.047	24.3	99.911	23.14	99.477
	24.54	100.047	24.32	99.906	23.15	99.477
	24.56	100.047	24.33	99.906	23.17	99.477
	24.57	100.047	24.34	99.907	23.18	99.475
	24.58	100.047	24.35	99.913	23.19	99.471
	24.6	100.047	24.37	99.914	23.2	99.467
	24.61	100.047	24.38	99.914	23.22	99.466
	24.62	100.047	24.39	99.908	23.23	99.466
	24.64	100.047	24.41	99.903	23.24	99.465
	24.65	100.047	24.42	99.903	23.25	99.465
	24.66	100.046	24.43	99.904	23.27	99.464
	24.67	100.046	24.45	99.907	23.28	99.46
	24.69	100.046	24.46	99.908	23.29	99.457
	24.7	100.046	24.47	99.908	23.3	99.455
	24.71	100.046	24.49	99.906	23.32	99.455
	24.73	100.046	24.5	99.904	23.33	99.455
	24.74	100.046	24.51	99.903	23.34	99.455
	24.75	100.046	24.53	99.903	23.36	99.454
	24.77	100.046	24.54	99.904	23.37	99.452
	24.78	100.046	24.55	99.905	23.38	99.449
	24.79	100.045	24.57	99.905	23.4	99.447
	24.81	100.045	24.58	99.905	23.41	99.446
	24.82	100.045	24.59	99.904	23.42	99.446
	24.83	100.045	24.61	99.903	23.44	99.446
	24.85	100.045	24.62	99.903	23.45	99.446
	24.86	100.045	24.64	99.903	23.46	99.445
	24.87	100.045	24.65	99.903	23.48	99.442
	24.89	100.045	24.66	99.904	23.49	99.439
	24.9	100.045	24.68	99.904	23.5	99.438
	24.91	100.045	24.69	99.904	23.52	99.438
	24.93	100.045	24.7	99.902	23.53	99.438
	24.94	100.045	24.72	99.901	23.55	99.437
	24.95	100.045	24.73	99.9	23.56	99.437
	24.97	100.045	24.74	99.901	23.57	99.433
	24.98	100.045	24.76	99.903	23.59	99.43
	24.99	100.045	24.77	99.903	23.6	99.428
	25.01	100.045	24.79	99.903	23.61	99.428
	25.02	100.045	24.8	99.899	23.63	99.427
	25.03	100.045	24.81	99.895	23.64	99.427
	25.05	100.045	24.83	99.895	23.66	99.427
	25.06	100.044	24.84	99.896	23.67	99.423
	25.07	100.044	24.85	99.901	23.68	99.418
	25.09	100.044	24.87	99.902	23.7	99.415
	25.1	100.044	24.88	99.901	23.71	99.414
	25.12	100.045	24.9	99.896	23.72	99.413
	25.13	100.044	24.91	99.891	23.74	99.412
	25.14	100.044	24.92	99.891	23.75	99.412
	25.16	100.044	24.94	99.891	23.77	99.409
	25.17	100.044	24.95	99.895	23.78	99.404
	25.18	100.044	24.96	99.896	23.79	99.4
	25.2	100.044	24.98	99.896	23.81	99.399
	25.21	100.044	24.99	99.892	23.82	99.398
	25.22	100.044	25.01	99.888	23.84	99.398
	25.24	100.044	25.02	99.888	23.85	99.397
	25.25	100.044	25.03	99.889	23.86	99.396
	25.27	100.044	25.05	99.891	23.88	99.392
	25.28	100.044	25.06	99.891	23.89	99.388
	25.29	100.044	25.08	99.891	23.91	99.386
	25.31	100.044	25.09	99.89	23.92	99.386
	25.32	100.044	25.1	99.888	23.93	99.385
	25.34	100.044	25.12	99.888	23.95	99.384
	25.35	100.044	25.13	99.888	23.96	99.383
	25.36	100.044	25.15	99.888	23.98	99.381
	25.38	100.044	25.16	99.889	23.99	99.377
	25.39	100.044	25.17	99.889	24	99.375
	25.4	100.044	25.19	99.889	24.02	99.374
	25.42	100.044	25.2	99.888	24.03	99.373
	25.43	100.044	25.22	99.887	24.05	99.372
	25.45	100.044	25.23	99.887	24.06	99.372
	25.46	100.044	25.24	99.887	24.07	99.37
	25.47	100.044	25.26	99.887	24.09	99.367
	25.49	100.044	25.27	99.888	24.1	99.363
	25.5	100.044	25.29	99.888	24.12	99.361
	25.52	100.044	25.3	99.888	24.13	99.361
	25.53	100.044	25.32	99.885	24.15	99.361
	25.54	100.044	25.33	99.883	24.16	99.36
	25.56	100.044	25.34	99.883	24.17	99.359
	25.57	100.044	25.36	99.884	24.19	99.356
	25.59	100.045	25.37	99.887	24.2	99.352
	25.6	100.045	25.39	99.887	24.22	99.35
	25.61	100.045	25.4	99.887	24.23	99.349
	25.63	100.045	25.42	99.883	24.25	99.349
	25.64	100.045	25.43	99.879	24.26	99.348
	25.66	100.045	25.44	99.879	24.27	99.348
	25.67	100.045	25.46	99.88	24.29	99.345
	25.68	100.045	25.47	99.883	24.3	99.341
	25.7	100.045	25.49	99.884	24.32	99.338
	25.71	100.045	25.5	99.884	24.33	99.337
	25.73	100.046	25.52	99.878	24.35	99.337
	25.74	100.046	25.53	99.874	24.36	99.336
	25.76	100.046	25.54	99.874	24.37	99.336
	25.77	100.046	25.56	99.875	24.39	99.334
	25.78	100.046	25.57	99.878	24.4	99.33
	25.8	100.046	25.59	99.879	24.42	99.327
	25.81	100.046	25.6	99.879	24.43	99.326
	25.83	100.046	25.62	99.876	24.45	99.325
	25.84	100.046	25.63	99.874	24.46	99.325
	25.85	100.046	25.65	99.874	24.48	99.325
	25.87	100.046	25.66	99.874	24.49	99.324
	25.88	100.047	25.67	99.875	24.5	99.321
	25.9	100.047	25.69	99.875	24.52	99.317
	25.91	100.047	25.7	99.875	24.53	99.315
	25.93	100.047	25.72	99.874	24.55	99.315
	25.94	100.047	25.73	99.873	24.56	99.314
	25.95	100.047	25.75	99.873	24.58	99.313
	25.97	100.047	25.76	99.873	24.59	99.313
	25.98	100.047	25.78	99.873	24.61	99.31
	26	100.047	25.79	99.874	24.62	99.306
	26.01	100.048	25.8	99.874	24.64	99.304
	26.03	100.048	25.82	99.874	24.65	99.302
	26.04	100.048	25.83	99.873	24.67	99.302
	26.05	100.048	25.85	99.872	24.68	99.301
	26.07	100.048	25.86	99.872	24.69	99.301
	26.08	100.048	25.88	99.872	24.71	99.299
	26.1	100.048	25.89	99.872	24.72	99.296
	26.11	100.048	25.91	99.873	24.74	99.292
	26.13	100.048	25.92	99.873	24.75	99.29
	26.14	100.049	25.94	99.873	24.77	99.289
	26.16	100.049	25.95	99.87	24.78	99.288
	26.17	100.049	25.97	99.869	24.8	99.288
	26.18	100.049	25.98	99.869	24.81	99.287
	26.2	100.049	25.99	99.869	24.83	99.284
	26.21	100.049	26.01	99.871	24.84	99.279
	26.23	100.049	26.02	99.872	24.86	99.276
	26.24	100.049	26.04	99.872	24.87	99.275
	26.26	100.05	26.05	99.868	24.89	99.274
	26.27	100.05	26.07	99.865	24.9	99.274
	26.29	100.05	26.08	99.864	24.92	99.273
	26.3	100.05	26.1	99.865	24.93	99.27
	26.32	100.05	26.11	99.868	24.94	99.264
	26.33	100.05	26.13	99.868	24.96	99.261
	26.34	100.05	26.14	99.868	24.97	99.259
	26.36	100.051	26.16	99.865	24.99	99.259
	26.37	100.051	26.17	99.862	25	99.258
	26.39	100.051	26.19	99.862	25.02	99.258
	26.4	100.051	26.2	99.863	25.03	99.255
	26.42	100.051	26.22	99.864	25.05	99.25
	26.43	100.051	26.23	99.865	25.06	99.246
	26.45	100.052	26.24	99.864	25.08	99.244
	26.46	100.052	26.26	99.863	25.09	99.244
	26.48	100.052	26.27	99.861	25.11	99.243
	26.49	100.052	26.29	99.861	25.12	99.243
	26.5	100.053	26.3	99.861	25.14	99.241
	26.52	100.053	26.32	99.861	25.15	99.238
	26.53	100.053	26.33	99.862	25.17	99.233
	26.55	100.053	26.35	99.862	25.18	99.231
	26.56	100.054	26.36	99.862	25.2	99.23
	26.58	100.054	26.38	99.861	25.21	99.23
	26.59	100.054	26.39	99.86	25.23	99.23
	26.61	100.054	26.41	99.86	25.24	99.229
	26.62	100.054	26.42	99.86	25.26	99.226
	26.64	100.055	26.44	99.861	25.27	99.221
	26.65	100.055	26.45	99.861	25.29	99.218
	26.67	100.055	26.47	99.861	25.3	99.217
	26.68	100.056	26.48	99.86	25.32	99.216
	26.7	100.056	26.5	99.859	25.33	99.216
	26.71	100.056	26.51	99.859	25.35	99.215
	26.73	100.056	26.53	99.859	25.36	99.213
	26.74	100.056	26.54	99.859	25.38	99.208
	26.75	100.057	26.56	99.86	25.39	99.204
	26.77	100.057	26.57	99.86	25.41	99.201
	26.78	100.057	26.59	99.86	25.42	99.2
	26.8	100.057	26.6	99.857	25.44	99.199
	26.81	100.057	26.62	99.855	25.45	99.199
	26.83	100.058	26.63	99.855	25.47	99.197
	26.84	100.058	26.65	99.855	25.48	99.193
	26.86	100.058	26.66	99.857	25.5	99.187
	26.87	100.058	26.68	99.857	25.51	99.184
	26.89	100.058	26.69	99.857	25.53	99.183
	26.9	100.059	26.71	99.854	25.54	99.183
	26.92	100.059	26.72	99.851	25.56	99.183
	26.93	100.059	26.74	99.851	25.57	99.182
	26.95	100.059	26.75	99.851	25.59	99.178
	26.96	100.059	26.77	99.854	25.6	99.172
	26.98	100.059	26.78	99.854	25.62	99.169
	26.99	100.059	26.8	99.854	25.63	99.167
	27.01	100.06	26.81	99.852	25.65	99.167
	27.02	100.06	26.83	99.849	25.66	99.167
	27.04	100.06	26.84	99.849	25.68	99.166
	27.05	100.06	26.86	99.849	25.69	99.164
	27.07	100.06	26.87	99.85	25.71	99.16
	27.08	100.06	26.89	99.85	25.72	99.156
	27.1	100.06	26.9	99.85	25.74	99.155
	27.11	100.06	26.92	99.849	25.75	99.154
	27.13	100.06	26.93	99.848	25.77	99.153
	27.14	100.06	26.95	99.848	25.78	99.153
	27.16	100.06	26.96	99.848	25.8	99.151
	27.17	100.06	26.98	99.848	25.82	99.149
	27.19	100.06	26.99	99.849	25.83	99.145
	27.2	100.06	27.01	99.849	25.85	99.143
	27.22	100.06	27.02	99.848	25.86	99.142
	27.23	100.06	27.04	99.848	25.88	99.142
	27.25	100.06	27.05	99.847	25.89	99.142
	27.26	100.06	27.07	99.847	25.91	99.141
	27.28	100.06	27.08	99.847	25.92	99.138
	27.29	100.06	27.1	99.847	25.94	99.133
	27.31	100.06	27.11	99.848	25.95	99.13
	27.32	100.06	27.13	99.848	25.97	99.128
	27.34	100.06	27.14	99.847	25.98	99.128
	27.35	100.06	27.16	99.846	26	99.127
	27.37	100.06	27.17	99.845	26.01	99.127
	27.38	100.06	27.19	99.845	26.03	99.124
	27.4	100.06	27.21	99.845	26.04	99.12
	27.41	100.06	27.22	99.846	26.06	99.116
	27.43	100.06	27.24	99.846	26.07	99.114
	27.44	100.06	27.25	99.846	26.09	99.113
	27.46	100.06	27.27	99.843	26.1	99.113
	27.47	100.06	27.28	99.841	26.12	99.112
	27.49	100.06	27.3	99.841	26.14	99.111
	27.5	100.06	27.31	99.841	26.15	99.107
	27.52	100.06	27.33	99.843	26.17	99.103
	27.53	100.06	27.34	99.844	26.18	99.1
	27.55	100.06	27.36	99.843	26.2	99.099
	27.56	100.06	27.37	99.84	26.21	99.099
	27.58	100.06	27.39	99.838	26.23	99.098
	27.59	100.059	27.4	99.838	26.24	99.097
	27.61	100.059	27.42	99.838	26.26	99.094
	27.62	100.059	27.43	99.839	26.27	99.09
	27.64	100.059	27.45	99.84	26.29	99.086
	27.65	100.059	27.46	99.839	26.3	99.085
	27.67	100.059	27.48	99.837	26.32	99.084
	27.68	100.059	27.49	99.836	26.33	99.084
	27.7	100.059	27.51	99.835	26.35	99.083
	27.71	100.059	27.52	99.836	26.37	99.08
	27.73	100.059	27.54	99.836	26.38	99.076
	27.74	100.059	27.56	99.837	26.4	99.073
	27.76	100.059	27.57	99.836	26.41	99.07
	27.77	100.059	27.59	99.836	26.43	99.07
	27.79	100.059	27.6	99.835	26.44	99.069
	27.8	100.059	27.62	99.835	26.46	99.069
	27.82	100.059	27.63	99.835	26.47	99.067
	27.83	100.059	27.65	99.835	26.49	99.064
	27.85	100.059	27.66	99.835	26.5	99.06
	27.86	100.06	27.68	99.835	26.52	99.057
	27.88	100.06	27.69	99.835	26.53	99.056
	27.89	100.06	27.71	99.835	26.55	99.055
	27.91	100.06	27.72	99.834	26.57	99.055
	27.92	100.06	27.74	99.834	26.58	99.054
	27.94	100.06	27.75	99.834	26.6	99.052
	27.95	100.06	27.77	99.834	26.61	99.047
	27.97	100.06	27.79	99.835	26.63	99.044
	27.98	100.06	27.8	99.835	26.64	99.042
	28	100.061	27.82	99.834	26.66	99.042
	28.02	100.061	27.83	99.833	26.67	99.041
	28.03	100.061	27.85	99.832	26.69	99.041
	28.05	100.061	27.86	99.832	26.7	99.039
	28.06	100.061	27.88	99.832	26.72	99.035
	28.08	100.061	27.89	99.833	26.73	99.03
	28.09	100.062	27.91	99.833	26.75	99.027
	28.11	100.062	27.92	99.833	26.77	99.027
	28.12	100.062	27.94	99.831	26.78	99.026
	28.14	100.062	27.95	99.829	26.8	99.026
	28.15	100.062	27.97	99.829	26.81	99.024
	28.17	100.062	27.98	99.829	26.83	99.02
	28.18	100.063	28	99.83	26.84	99.015
	28.2	100.063	28.02	99.83	26.86	99.012
	28.21	100.063	28.03	99.83	26.87	99.011
	28.23	100.063	28.05	99.828	26.89	99.01
	28.24	100.064	28.06	99.826	26.9	99.01
	28.26	100.064	28.08	99.826	26.92	99.009
	28.27	100.064	28.09	99.826	26.94	99.005
	28.29	100.064	28.11	99.827	26.95	99
	28.31	100.064	28.12	99.827	26.97	98.997
	28.32	100.065	28.14	99.827	26.98	98.995
	28.34	100.065	28.15	99.826	27	98.994
	28.35	100.065	28.17	99.825	27.01	98.994
	28.37	100.065	28.19	99.825	27.03	98.993
	28.38	100.066	28.2	99.825	27.04	98.99
	28.4	100.066	28.22	99.825	27.06	98.986
	28.41	100.066	28.23	99.825	27.08	98.981
	28.43	100.067	28.25	99.825	27.09	98.979
	28.44	100.067	28.26	99.825	27.11	98.978
	28.46	100.067	28.28	99.824	27.12	98.977
	28.47	100.067	28.29	99.824	27.14	98.976
	28.49	100.068	28.31	99.824	27.15	98.974
	28.5	100.068	28.32	99.824	27.17	98.971
	28.52	100.068	28.34	99.824	27.18	98.966
	28.54	100.069	28.36	99.824	27.2	98.962
	28.55	100.069	28.37	99.824	27.22	98.961
	28.57	100.069	28.39	99.824	27.23	98.96
	28.58	100.07	28.4	99.823	27.25	98.96
	28.6	100.07	28.42	99.823	27.26	98.958
	28.61	100.07	28.43	99.823	27.28	98.955
	28.63	100.07	28.45	99.823	27.29	98.95
	28.64	100.07	28.46	99.823	27.31	98.946
	28.66	100.071	28.48	99.824	27.32	98.944
	28.67	100.071	28.49	99.823	27.34	98.943
	28.69	100.071	28.51	99.822	27.35	98.942
	28.7	100.071	28.53	99.821	27.37	98.941
	28.72	100.072	28.54	99.821	27.39	98.939
	28.73	100.072	28.56	99.821	27.4	98.934
	28.75	100.072	28.57	99.822	27.42	98.929
	28.77	100.072	28.59	99.822	27.43	98.926
	28.78	100.072	28.6	99.822	27.45	98.926
	28.8	100.072	28.62	99.82	27.46	98.925
	28.81	100.072	28.63	99.818	27.48	98.924
	28.83	100.072	28.65	99.817	27.5	98.923
	28.84	100.072	28.66	99.817	27.51	98.919
	28.86	100.073	28.68	99.818	27.53	98.914
	28.87	100.073	28.7	99.819	27.54	98.911
	28.89	100.073	28.71	99.818	27.56	98.909
	28.9	100.073	28.73	99.817	27.57	98.909
	28.92	100.073	28.74	99.815	27.59	98.908
	28.94	100.073	28.76	99.815	27.6	98.907
	28.95	100.073	28.77	99.815	27.62	98.903
	28.97	100.073	28.79	99.816	27.64	98.899
	28.98	100.074	28.8	99.816	27.65	98.895
	29	100.074	28.82	99.816	27.67	98.894
	29.01	100.074	28.84	99.815	27.68	98.893
	29.03	100.074	28.85	99.814	27.7	98.892
	29.04	100.074	28.87	99.814	27.71	98.891
	29.06	100.074	28.88	99.814	27.73	98.889
	29.07	100.074	28.9	99.814	27.74	98.885
	29.09	100.074	28.91	99.814	27.76	98.881
	29.11	100.075	28.93	99.814	27.78	98.879
	29.12	100.075	28.94	99.814	27.79	98.878
	29.14	100.075	28.96	99.814	27.81	98.877
	29.15	100.075	28.98	99.814	27.82	98.876
	29.17	100.075	28.99	99.813	27.84	98.875
	29.18	100.075	29.01	99.813	27.85	98.871
	29.2	100.075	29.02	99.813	27.87	98.867
	29.21	100.075	29.04	99.813	27.89	98.864
	29.23	100.075	29.05	99.813	27.9	98.862
	29.24	100.076	29.07	99.813	27.92	98.861
	29.26	100.076	29.08	99.812	27.93	98.86
	29.28	100.076	29.1	99.812	27.95	98.859
	29.29	100.076	29.12	99.812	27.96	98.855
	29.31	100.076	29.13	99.812	27.98	98.851
	29.32	100.076	29.15	99.812	27.99	98.847
	29.34	100.076	29.16	99.812	28.01	98.845
	29.35	100.076	29.18	99.812	28.03	98.844
	29.37	100.076	29.19	99.811	28.04	98.843
	29.38	100.076	29.21	99.809	28.06	98.842
	29.4	100.077	29.22	99.809	28.07	98.84
	29.42	100.077	29.24	99.809	28.09	98.836
	29.43	100.077	29.26	99.81	28.1	98.831
	29.45	100.077	29.27	99.81	28.12	98.829
	29.46	100.077	29.29	99.81	28.14	98.828
	29.48	100.077	29.3	99.808	28.15	98.827
	29.49	100.077	29.32	99.807	28.17	98.826
	29.51	100.077	29.33	99.807	28.18	98.824
	29.52	100.077	29.35	99.807	28.2	98.82
	29.54	100.077	29.37	99.808	28.21	98.816
	29.55	100.077	29.38	99.808	28.23	98.813
	29.57	100.077	29.4	99.807	28.25	98.811
	29.59	100.077	29.41	99.806	28.26	98.811
	29.6	100.077	29.43	99.805	28.28	98.81
	29.62	100.077	29.44	99.805	28.29	98.808
	29.63	100.077	29.46	99.805	28.31	98.805
	29.65	100.077	29.47	99.805	28.32	98.801
	29.66	100.077	29.49	99.805	28.34	98.797
	29.68	100.077	29.51	99.805	28.36	98.795
	29.69	100.077	29.52	99.805	28.37	98.795
	29.71	100.077	29.54	99.804	28.39	98.794
	29.73	100.077	29.55	99.804	28.4	98.793
	29.74	100.077	29.57	99.804	28.42	98.791
	29.76	100.077	29.58	99.804	28.43	98.787
	29.77	100.077	29.6	99.804	28.45	98.783
	29.79	100.077	29.62	99.804	28.47	98.781
	29.8	100.077	29.63	99.804	28.48	98.779
	29.82	100.077	29.65	99.804	28.5	98.778
	29.84	100.077	29.66	99.803	28.51	98.777
	29.85	100.077	29.68	99.803	28.53	98.775
	29.87	100.077	29.69	99.803	28.54	98.772
	29.88	100.078	29.71	99.803	28.56	98.768
	29.9	100.078	29.73	99.803	28.58	98.764
	29.91	100.078	29.74	99.803	28.59	98.762
	29.93	100.078	29.76	99.803	28.61	98.761
	29.94	100.078	29.77	99.802	28.62	98.76
	29.96	100.078	29.79	99.802	28.64	98.759
	29.98	100.078	29.8	99.802	28.65	98.757
	29.99	100.078	29.82	99.802	28.67	98.752
	30.01	100.078	29.83	99.802	28.69	98.748
	30.02	100.079	29.85	99.802	28.7	98.746
	30.04	100.079	29.87	99.802	28.72	98.745
	30.05	100.079	29.88	99.8	28.73	98.744
	30.07	100.079	29.9	99.799	28.75	98.743
	30.08	100.079	29.91	99.799	28.76	98.741
	30.1	100.079	29.93	99.799	28.78	98.737
	30.12	100.079	29.94	99.8	28.8	98.733
	30.13	100.08	29.96	99.8	28.81	98.73
	30.15	100.08	29.98	99.8	28.83	98.729
	30.16	100.08	29.99	99.798	28.84	98.728
	30.18	100.08	30.01	99.797	28.86	98.728
	30.19	100.08	30.02	99.797	28.87	98.726
	30.21	100.08	30.04	99.797	28.89	98.722
	30.23	100.081	30.05	99.798	28.91	98.718
	30.24	100.081	30.07	99.798	28.92	98.715
	30.26	100.081	30.09	99.797	28.94	98.713
	30.27	100.081	30.1	99.797	28.95	98.713
	30.29	100.081	30.12	99.796	28.97	98.712
	30.3	100.082	30.13	99.796	28.98	98.711
	30.32	100.082	30.15	99.796	29	98.708
	30.34	100.082	30.16	99.796	29.02	98.703
	30.35	100.082	30.18	99.796	29.03	98.7
	30.37	100.082	30.2	99.796	29.05	98.698
	30.38	100.082	30.21	99.796	29.06	98.697
	30.4	100.083	30.23	99.795	29.08	98.696
	30.41	100.083	30.24	99.795	29.09	98.695
	30.43	100.083	30.26	99.795	29.11	98.692
	30.44	100.083	30.27	99.795	29.13	98.688
	30.46	100.083	30.29	99.795	29.14	98.685
	30.48	100.083	30.31	99.795	29.16	98.682
	30.49	100.083	30.32	99.795	29.17	98.68
	30.51	100.083	30.34	99.794	29.19	98.68
	30.52	100.084	30.35	99.794	29.2	98.679
	30.54	100.084	30.37	99.794	29.22	98.677
	30.55	100.084	30.38	99.794	29.24	98.674
	30.57	100.084	30.4	99.794	29.25	98.67
	30.59	100.084	30.42	99.794	29.27	98.667
	30.6	100.084	30.43	99.794	29.28	98.665
	30.62	100.085	30.45	99.794	29.3	98.664
	30.63	100.085	30.46	99.793	29.32	98.664
	30.65	100.085	30.48	99.792	29.33	98.662
	30.66	100.085	30.49	99.792	29.35	98.659
	30.68	100.085	30.51	99.792	29.36	98.655
	30.7	100.086	30.53	99.792	29.38	98.652
	30.71	100.086	30.54	99.792	29.39	98.649
	30.73	100.086	30.56	99.792	29.41	98.648
	30.74	100.086	30.57	99.791	29.43	98.648
	30.76	100.086	30.59	99.79	29.44	98.646
	30.77	100.086	30.6	99.79	29.46	98.644
	30.79	100.087	30.62	99.79	29.47	98.64
	30.81	100.087	30.64	99.79	29.49	98.636
	30.82	100.087	30.65	99.79	29.5	98.633
	30.84	100.087	30.67	99.79	29.52	98.632
	30.85	100.087	30.68	99.789	29.54	98.631
	30.87	100.087	30.7	99.788	29.55	98.63
	30.88	100.088	30.71	99.788	29.57	98.628
	30.9	100.088	30.73	99.788	29.58	98.624
	30.92	100.088	30.75	99.788	29.6	98.619
	30.93	100.088	30.76	99.788	29.62	98.616
	30.95	100.088	30.78	99.788	29.63	98.614
	30.96	100.088	30.79	99.787	29.65	98.613
	30.98	100.088	30.81	99.787	29.66	98.613
	30.99	100.088	30.82	99.787	29.68	98.611
	31.01	100.088	30.84	99.787	29.69	98.607
	31.03	100.088	30.86	99.787	29.71	98.604
	31.04	100.089	30.87	99.787	29.73	98.6
	31.06	100.089	30.89	99.787	29.74	98.598
	31.07	100.089	30.9	99.786	29.76	98.597
	31.09	100.089	30.92	99.786	29.77	98.596
	31.1	100.089	30.94	99.786	29.79	98.595
	31.12	100.089	30.95	99.786	29.8	98.592
	31.14	100.089	30.97	99.786	29.82	98.589
	31.15	100.089	30.98	99.786	29.84	98.585
	31.17	100.089	31	99.786	29.85	98.583
	31.18	100.089	31.01	99.785	29.87	98.582
	31.2	100.089	31.03	99.785	29.88	98.581
	31.21	100.089	31.05	99.785	29.9	98.58
	31.23	100.089	31.06	99.785	29.92	98.578
	31.25	100.089	31.08	99.784	29.93	98.575
	31.26	100.089	31.09	99.784	29.95	98.571
	31.28	100.089	31.11	99.784	29.96	98.568
	31.29	100.089	31.12	99.784	29.98	98.566
	31.31	100.089	31.14	99.784	29.99	98.565
	31.32	100.089	31.16	99.783	30.01	98.564
	31.34	100.089	31.17	99.783	30.03	98.563
	31.36	100.089	31.19	99.783	30.04	98.56
	31.37	100.09	31.2	99.783	30.06	98.557
	31.39	100.09	31.22	99.783	30.07	98.553
	31.4	100.09	31.23	99.783	30.09	98.551
	31.42	100.09	31.25	99.783	30.11	98.55
	31.44	100.09	31.27	99.782	30.12	98.549
	31.45	100.09	31.28	99.781	30.14	98.548
	31.47	100.09	31.3	99.781	30.15	98.546
	31.48	100.09	31.31	99.781	30.17	98.542
	31.5	100.09	31.33	99.781	30.18	98.539
	31.51	100.09	31.35	99.781	30.2	98.536
	31.53	100.091	31.36	99.781	30.22	98.535
	31.55	100.091	31.38	99.78	30.23	98.534
	31.56	100.091	31.39	99.78	30.25	98.533
	31.58	100.091	31.41	99.779	30.26	98.531
	31.59	100.091	31.42	99.779	30.28	98.529
	31.61	100.091	31.44	99.78	30.3	98.525
	31.62	100.091	31.46	99.78	30.31	98.523
	31.64	100.091	31.47	99.779	30.33	98.521
	31.66	100.091	31.49	99.779	30.34	98.52
	31.67	100.091	31.5	99.779	30.36	98.52
	31.69	100.092	31.52	99.778	30.37	98.518
	31.7	100.092	31.53	99.778	30.39	98.516
	31.72	100.092	31.55	99.778	30.41	98.513
	31.74	100.092	31.57	99.778	30.42	98.51
	31.75	100.092	31.58	99.778	30.44	98.508
	31.77	100.092	31.6	99.778	30.45	98.507
	31.78	100.092	31.61	99.778	30.47	98.506
	31.8	100.092	31.63	99.778	30.49	98.505
	31.81	100.092	31.65	99.777	30.5	98.503
	31.83	100.093	31.66	99.777	30.52	98.5
	31.85	100.093	31.68	99.777	30.53	98.497
	31.86	100.093	31.69	99.777	30.55	98.494
	31.88	100.093	31.71	99.777	30.56	98.492
	31.89	100.093	31.72	99.777	30.58	98.491
	31.91	100.093	31.74	99.777	30.6	98.49
	31.92	100.093	31.76	99.776	30.61	98.488
	31.94	100.093	31.77	99.776	30.63	98.485
	31.96	100.094	31.79	99.776	30.64	98.481
	31.97	100.094	31.8	99.776	30.66	98.477
	31.99	100.094	31.82	99.776	30.68	98.475
	32	100.094	31.84	99.776	30.69	98.474
	32.02	100.094	31.85	99.775	30.71	98.473
	32.04	100.094	31.87	99.775	30.72	98.471
	32.05	100.094	31.88	99.774	30.74	98.468
	32.07	100.094	31.9	99.774	30.75	98.464
	32.08	100.094	31.91	99.775	30.77	98.46
	32.1	100.095	31.93	99.775	30.79	98.457
	32.11	100.095	31.95	99.774	30.8	98.455
	32.13	100.095	31.96	99.773	30.82	98.454
	32.15	100.095	31.98	99.773	30.83	98.453
	32.16	100.095	31.99	99.773	30.85	98.451
	32.18	100.095	32.01	99.773	30.87	98.447
	32.19	100.095	32.03	99.773	30.88	98.442
	32.21	100.096	32.04	99.773	30.9	98.439
	32.23	100.096	32.06	99.773	30.91	98.438
	32.24	100.096	32.07	99.772	30.93	98.437
	32.26	100.096	32.09	99.772	30.94	98.436
	32.27	100.096	32.1	99.772	30.96	98.434
	32.29	100.096	32.12	99.771	30.98	98.43
	32.3	100.096	32.14	99.772	30.99	98.426
	32.32	100.097	32.15	99.772	31.01	98.423
	32.34	100.097	32.17	99.771	31.02	98.421
	32.35	100.097	32.18	99.771	31.04	98.42
	32.37	100.097	32.2	99.771	31.06	98.419
	32.38	100.097	32.22	99.771	31.07	98.417
	32.4	100.097	32.23	99.77	31.09	98.413
	32.42	100.097	32.25	99.77	31.1	98.409
	32.43	100.098	32.26	99.77	31.12	98.405
	32.45	100.098	32.28	99.77	31.13	98.402
	32.46	100.098	32.29	99.77	31.15	98.4
	32.48	100.098	32.31	99.77	31.17	98.399
	32.49	100.098	32.33	99.77	31.18	98.397
	32.51	100.098	32.34	99.769	31.2	98.394
	32.53	100.098	32.36	99.769	31.21	98.389
	32.54	100.098	32.37	99.769	31.23	98.384
	32.56	100.099	32.39	99.769	31.25	98.38
	32.57	100.099	32.41	99.769	31.26	98.378
	32.59	100.099	32.42	99.769	31.28	98.376
	32.61	100.099	32.44	99.769	31.29	98.375
	32.62	100.099	32.45	99.768	31.31	98.372
	32.64	100.099	32.47	99.768	31.33	98.368
	32.65	100.099	32.48	99.768	31.34	98.363
	32.67	100.099	32.5	99.768	31.36	98.359
	32.68	100.099	32.52	99.768	31.37	98.356
	32.7	100.1	32.53	99.768	31.39	98.355
	32.72	100.1	32.55	99.767	31.4	98.354
	32.73	100.1	32.56	99.766	31.42	98.352
	32.75	100.1	32.58	99.766	31.44	98.349
	32.76	100.1	32.6	99.766	31.45	98.345
	32.78	100.1	32.61	99.766	31.47	98.34
	32.8	100.1	32.63	99.766	31.48	98.338
	32.81	100.1	32.64	99.766	31.5	98.337
	32.83	100.101	32.66	99.766	31.52	98.336
	32.84	100.101	32.68	99.765	31.53	98.335
	32.86	100.101	32.69	99.765	31.55	98.332
	32.88	100.101	32.71	99.765	31.56	98.328
	32.89	100.101	32.72	99.765	31.58	98.325
	32.91	100.101	32.74	99.765	31.6	98.322
	32.92	100.101	32.75	99.765	31.61	98.32
	32.94	100.101	32.77	99.764	31.63	98.319
	32.95	100.101	32.79	99.764	31.64	98.318
	32.97	100.101	32.8	99.764	31.66	98.316
	32.99	100.102	32.82	99.764	31.67	98.312
	33	100.102	32.83	99.764	31.69	98.308
	33.02	100.102	32.85	99.764	31.71	98.305
	33.03	100.102	32.87	99.764	31.72	98.303
	33.05	100.102	32.88	99.763	31.74	98.301
	33.07	100.102	32.9	99.763	31.75	98.299
	33.08	100.102	32.91	99.763	31.77	98.297
	33.1	100.102	32.93	99.763	31.79	98.293
	33.11	100.102	32.94	99.762	31.8	98.287
	33.13	100.102	32.96	99.762	31.82	98.282
	33.14	100.102	32.98	99.762	31.83	98.279
	33.16	100.102	32.99	99.762	31.85	98.276
	33.18	100.102	33.01	99.762	31.87	98.274
	33.19	100.102	33.02	99.762	31.88	98.271
	33.21	100.102	33.04	99.761	31.9	98.268
	33.22	100.102	33.06	99.761	31.91	98.263
	33.24	100.102	33.07	99.761	31.93	98.258
	33.26	100.102	33.09	99.761	31.94	98.253
	33.27	100.103	33.1	99.761	31.96	98.25
	33.29	100.103	33.12	99.761	31.98	98.249
	33.3	100.103	33.14	99.761	31.99	98.246
	33.32	100.103	33.15	99.76	32.01	98.244
	33.34	100.103	33.17	99.76	32.02	98.24
	33.35	100.103	33.18	99.76	32.04	98.234
	33.37	100.103	33.2	99.76	32.06	98.23
	33.38	100.103	33.21	99.76	32.07	98.227
	33.4	100.103	33.23	99.76	32.09	98.225
	33.42	100.103	33.25	99.759	32.1	98.224
	33.43	100.103	33.26	99.759	32.12	98.222
	33.45	100.103	33.28	99.759	32.14	98.218
	33.46	100.103	33.29	99.759	32.15	98.214
	33.48	100.104	33.31	99.759	32.17	98.21
	33.49	100.104	33.33	99.759	32.18	98.207
	33.51	100.104	33.34	99.759	32.2	98.205
	33.53	100.104	33.36	99.758	32.22	98.204
	33.54	100.104	33.37	99.757	32.23	98.202
	33.56	100.104	33.39	99.757	32.25	98.2
	33.57	100.104	33.41	99.757	32.26	98.196
	33.59	100.104	33.42	99.757	32.28	98.192
	33.61	100.105	33.44	99.757	32.29	98.189
	33.62	100.105	33.45	99.757	32.31	98.187
	33.64	100.105	33.47	99.757	32.33	98.186
	33.65	100.105	33.48	99.757	32.34	98.184
	33.67	100.105	33.5	99.756	32.36	98.182
	33.69	100.105	33.52	99.756	32.37	98.179
	33.7	100.105	33.53	99.756	32.39	98.175
	33.72	100.105	33.55	99.756	32.41	98.172
	33.73	100.105	33.56	99.756	32.42	98.17
	33.75	100.105	33.58	99.756	32.44	98.168
	33.76	100.105	33.6	99.756	32.45	98.167
	33.78	100.105	33.61	99.755	32.47	98.165
	33.8	100.105	33.63	99.755	32.49	98.163
	33.81	100.105	33.64	99.755	32.5	98.159
	33.83	100.106	33.66	99.755	32.52	98.155
	33.84	100.106	33.68	99.755	32.53	98.153
	33.86	100.106	33.69	99.755	32.55	98.151
	33.88	100.106	33.71	99.755	32.56	98.15
	33.89	100.106	33.72	99.754	32.58	98.148
	33.91	100.106	33.74	99.754	32.6	98.146
	33.92	100.106	33.76	99.754	32.61	98.142
	33.94	100.106	33.77	99.754	32.63	98.138
	33.96	100.106	33.79	99.754	32.64	98.135
	33.97	100.106	33.8	99.754	32.66	98.133
	33.99	100.106	33.82	99.754	32.68	98.131
	34	100.106	33.83	99.753	32.69	98.13
	34.02	100.106	33.85	99.753	32.71	98.128
	34.04	100.107	33.87	99.753	32.72	98.125
	34.05	100.107	33.88	99.753	32.74	98.121
	34.07	100.107	33.9	99.753	32.76	98.117
	34.08	100.107	33.91	99.753	32.77	98.114
	34.1	100.107	33.93	99.753	32.79	98.113
	34.11	100.107	33.95	99.752	32.8	98.112
	34.13	100.107	33.96	99.752	32.82	98.11
	34.15	100.107	33.98	99.752	32.84	98.108
	34.16	100.107	33.99	99.752	32.85	98.104
	34.18	100.107	34.01	99.752	32.87	98.1
	34.19	100.107	34.03	99.752	32.88	98.098
	34.21	100.107	34.04	99.751	32.9	98.096
	34.23	100.108	34.06	99.751	32.92	98.095
	34.24	100.108	34.07	99.751	32.93	98.094
	34.26	100.108	34.09	99.751	32.95	98.092
	34.27	100.108	34.11	99.751	32.96	98.088
	34.29	100.108	34.12	99.751	32.98	98.085
	34.31	100.108	34.14	99.751	32.99	98.082
	34.32	100.108	34.15	99.75	33.01	98.081
	34.34	100.108	34.17	99.75	33.03	98.08
	34.35	100.108	34.18	99.75	33.04	98.078
	34.37	100.108	34.2	99.75	33.06	98.076
	34.39	100.108	34.22	99.75	33.07	98.074
	34.4	100.108	34.23	99.749	33.09	98.07
	34.42	100.108	34.25	99.749	33.11	98.067
	34.43	100.108	34.26	99.749	33.12	98.065
	34.45	100.108	34.28	99.749	33.14	98.063
	34.47	100.108	34.3	99.749	33.15	98.062
	34.48	100.108	34.31	99.749	33.17	98.061
	34.5	100.108	34.33	99.748	33.19	98.058
	34.51	100.108	34.34	99.748	33.2	98.054
	34.53	100.108	34.36	99.748	33.22	98.051
	34.54	100.108	34.38	99.748	33.23	98.048
	34.56	100.108	34.39	99.748	33.25	98.046
	34.58	100.108	34.41	99.748	33.27	98.044
	34.59	100.109	34.42	99.748	33.28	98.043
	34.61	100.109	34.44	99.747	33.3	98.04
	34.62	100.109	34.46	99.747	33.31	98.037
	34.64	100.109	34.47	99.747	33.33	98.033
	34.66	100.109	34.49	99.747	33.35	98.03
	34.67	100.109	34.5	99.747	33.36	98.028
	34.69	100.109	34.52	99.747	33.38	98.027
	34.7	100.109	34.53	99.747	33.39	98.026
	34.72	100.109	34.55	99.746	33.41	98.025
	34.74	100.109	34.57	99.746	33.42	98.022
	34.75	100.109	34.58	99.746	33.44	98.019
	34.77	100.109	34.6	99.746	33.46	98.016
	34.78	100.109	34.61	99.746	33.47	98.014
	34.8	100.11	34.63	99.746	33.49	98.013
	34.82	100.11	34.65	99.745	33.5	98.012
	34.83	100.11	34.66	99.745	33.52	98.011
	34.85	100.11	34.68	99.745	33.54	98.009
	34.86	100.11	34.69	99.745	33.55	98.006
	34.88	100.11	34.71	99.745	33.57	98.003
	34.9	100.11	34.73	99.745	33.58	98.001
	34.91	100.11	34.74	99.745	33.6	98
	34.93	100.11	34.76	99.745	33.62	97.999
	34.94	100.11	34.77	99.744	33.63	97.998
	34.96	100.11	34.79	99.744	33.65	97.996
	34.98	100.11	34.81	99.744	33.66	97.993
	34.99	100.11	34.82	99.744	33.68	97.99
	35.01	100.11	34.84	99.744	33.7	97.987
	35.02	100.11	34.85	99.744	33.71	97.985
	35.04	100.11	34.87	99.743	33.73	97.984
	35.05	100.11	34.88	99.743	33.74	97.983
	35.07	100.11	34.9	99.743	33.76	97.981
	35.09	100.11	34.92	99.743	33.78	97.978
	35.1	100.111	34.93	99.743	33.79	97.975
	35.12	100.111	34.95	99.743	33.81	97.971
	35.13	100.111	34.96	99.743	33.82	97.969
	35.15	100.111	34.98	99.743	33.84	97.968
	35.17	100.111	35	99.742	33.85	97.966
	35.18	100.111	35.01	99.742	33.87	97.964
	35.2	100.111	35.03	99.742	33.89	97.961
	35.21	100.111	35.04	99.742	33.9	97.958
	35.23	100.111	35.06	99.742	33.92	97.953
	35.25	100.111	35.08	99.742	33.93	97.951
	35.26	100.111	35.09	99.742	33.95	97.948
	35.28	100.111	35.11	99.741	33.97	97.946
	35.29	100.111	35.12	99.741	33.98	97.945
	35.31	100.111	35.14	99.741	34	97.942
	35.33	100.111	35.16	99.741	34.01	97.938
	35.34	100.111	35.17	99.741	34.03	97.934
	35.36	100.111	35.19	99.741	34.05	97.931
	35.37	100.111	35.2	99.741	34.06	97.928
	35.39	100.111	35.22	99.74	34.08	97.926
	35.41	100.111	35.24	99.74	34.09	97.924
	35.42	100.111	35.25	99.74	34.11	97.922
	35.44	100.111	35.27	99.739	34.13	97.919
	35.45	100.111	35.28	99.739	34.14	97.915
	35.47	100.111	35.3	99.74	34.16	97.911
	35.49	100.111	35.32	99.74	34.17	97.908
	35.5	100.111	35.33	99.739	34.19	97.907
	35.52	100.111	35.35	99.739	34.21	97.905
	35.53	100.111	35.36	99.739	34.22	97.904
	35.55	100.111	35.38	99.739	34.24	97.901
	35.57	100.111	35.39	99.739	34.25	97.897
	35.58	100.111	35.41	99.739	34.27	97.894
	35.6	100.111	35.43	99.739	34.29	97.891
	35.61	100.111	35.44	99.738	34.3	97.889
	35.63	100.111	35.46	99.738	34.32	97.888
	35.65	100.111	35.47	99.738	34.33	97.886
	35.66	100.111	35.49	99.738	34.35	97.884
	35.68	100.111	35.51	99.738	34.37	97.881
	35.69	100.111	35.52	99.738	34.38	97.877
	35.71	100.111	35.54	99.737	34.4	97.874
	35.72	100.111	35.55	99.737	34.41	97.872
	35.74	100.111	35.57	99.737	34.43	97.871
	35.76	100.111	35.59	99.737	34.44	97.869
	35.77	100.111	35.6	99.737	34.46	97.867
	35.79	100.111	35.62	99.737	34.48	97.863
	35.8	100.111	35.63	99.737	34.49	97.86
	35.82	100.111	35.65	99.736	34.51	97.856
	35.84	100.111	35.67	99.736	34.52	97.853
	35.85	100.111	35.68	99.736	34.54	97.851
	35.87	100.111	35.7	99.736	34.56	97.849
	35.88	100.111	35.71	99.736	34.57	97.847
	35.9	100.111	35.73	99.736	34.59	97.843
	35.92	100.112	35.75	99.735	34.6	97.84
	35.93	100.112	35.76	99.735	34.62	97.835
	35.95	100.112	35.78	99.735	34.64	97.832
	35.96	100.112	35.79	99.735	34.65	97.83
	35.98	100.112	35.81	99.735	34.67	97.828
	36	100.112	35.83	99.735	34.68	97.826
	36.01	100.112	35.84	99.735	34.7	97.824
	36.03	100.112	35.86	99.734	34.72	97.82
	36.04	100.112	35.87	99.734	34.73	97.817
	36.06	100.112	35.89	99.735	34.75	97.813
	36.08	100.112	35.9	99.735	34.76	97.811
	36.09	100.112	35.92	99.734	34.78	97.81
	36.11	100.112	35.94	99.734	34.8	97.809
	36.12	100.113	35.95	99.734	34.81	97.807
	36.14	100.113	35.97	99.734	34.83	97.804
	36.16	100.113	35.98	99.734	34.84	97.801
	36.17	100.113	36	99.734	34.86	97.798
	36.19	100.113	36.02	99.734	34.88	97.796
	36.2	100.113	36.03	99.733	34.89	97.795
	36.22	100.113	36.05	99.733	34.91	97.793
	36.24	100.113	36.06	99.733	34.92	97.792
	36.25	100.113	36.08	99.733	34.94	97.79
	36.27	100.113	36.1	99.733	34.96	97.786
	36.28	100.113	36.11	99.733	34.97	97.783
	36.3	100.113	36.13	99.733	34.99	97.781
	36.32	100.113	36.14	99.732	35	97.779
	36.33	100.113	36.16	99.732	35.02	97.777
	36.35	100.113	36.18	99.732	35.03	97.776
	36.36	100.113	36.19	99.732	35.05	97.773
	36.38	100.113	36.21	99.732	35.07	97.769
	36.4	100.113	36.22	99.732	35.08	97.766
	36.41	100.113	36.24	99.732	35.1	97.762
	36.43	100.113	36.26	99.732	35.11	97.759
	36.44	100.113	36.27	99.731	35.13	97.757
	36.46	100.113	36.29	99.731	35.15	97.755
	36.48	100.113	36.3	99.731	35.16	97.752
	36.49	100.113	36.32	99.731	35.18	97.749
	36.51	100.113	36.34	99.731	35.19	97.744
	36.52	100.113	36.35	99.731	35.21	97.739
	36.54	100.114	36.37	99.731	35.23	97.736
	36.55	100.114	36.38	99.731	35.24	97.733
	36.57	100.114	36.4	99.73	35.26	97.731
	36.59	100.114	36.42	99.73	35.27	97.728
	36.6	100.114	36.43	99.73	35.29	97.725
	36.62	100.114	36.45	99.73	35.31	97.72
	36.63	100.114	36.46	99.73	35.32	97.716
	36.65	100.114	36.48	99.73	35.34	97.712
	36.67	100.114	36.49	99.73	35.35	97.709
	36.68	100.114	36.51	99.73	35.37	97.707
	36.7	100.114	36.53	99.729	35.39	97.705
	36.71	100.114	36.54	99.729	35.4	97.702
	36.73	100.114	36.56	99.729	35.42	97.698
	36.75	100.114	36.57	99.729	35.43	97.693
	36.76	100.114	36.59	99.729	35.45	97.69
	36.78	100.114	36.61	99.729	35.47	97.687
	36.79	100.115	36.62	99.729	35.48	97.685
	36.81	100.115	36.64	99.728	35.5	97.683
	36.83	100.115	36.65	99.728	35.51	97.681
	36.84	100.115	36.67	99.728	35.53	97.677
	36.86	100.115	36.69	99.728	35.55	97.673
	36.87	100.115	36.7	99.728	35.56	97.669
	36.89	100.115	36.72	99.728	35.58	97.666
	36.91	100.115	36.73	99.728	35.59	97.664
	36.92	100.115	36.75	99.728	35.61	97.662
	36.94	100.115	36.77	99.727	35.63	97.659
	36.95	100.115	36.78	99.727	35.64	97.656
	36.97	100.115	36.8	99.727	35.66	97.652
	36.99	100.115	36.81	99.727	35.67	97.648
	37	100.115	36.83	99.727	35.69	97.645
	37.02	100.115	36.85	99.727	35.71	97.643
	37.03	100.115	36.86	99.727	35.72	97.641
	37.05	100.115	36.88	99.727	35.74	97.638
	37.07	100.115	36.89	99.726	35.75	97.635
	37.08	100.115	36.91	99.726	35.77	97.631
	37.1	100.115	36.93	99.726	35.78	97.627
	37.11	100.115	36.94	99.726	35.8	97.623
	37.13	100.115	36.96	99.726	35.82	97.62
	37.15	100.115	36.97	99.726	35.83	97.618
	37.16	100.115	36.99	99.726	35.85	97.615
	37.18	100.115	37.01	99.726	35.86	97.612
	37.19	100.116	37.02	99.725	35.88	97.608
	37.21	100.116	37.04	99.725	35.9	97.603
	37.23	100.116	37.05	99.725	35.91	97.599
	37.24	100.116	37.07	99.725	35.93	97.595
	37.26	100.116	37.09	99.725	35.94	97.592
	37.27	100.116	37.1	99.725	35.96	97.589
	37.29	100.116	37.12	99.725	35.98	97.587
	37.31	100.116	37.13	99.724	35.99	97.583
	37.32	100.116	37.15	99.724	36.01	97.578
	37.34	100.116	37.17	99.724	36.02	97.574
	37.35	100.116	37.18	99.724	36.04	97.57
	37.37	100.116	37.2	99.724	36.06	97.567
	37.39	100.116	37.21	99.724	36.07	97.565
	37.4	100.116	37.23	99.724	36.09	97.563
	37.42	100.116	37.25	99.724	36.1	97.56
	37.43	100.116	37.26	99.723	36.12	97.557
	37.45	100.116	37.28	99.723	36.14	97.553
	37.47	100.116	37.29	99.723	36.15	97.55
	37.48	100.116	37.31	99.723	36.17	97.547
	37.5	100.116	37.32	99.723	36.18	97.546
	37.51	100.116	37.34	99.723	36.2	97.544
	37.53	100.116	37.36	99.723	36.22	97.542
	37.55	100.116	37.37	99.723	36.23	97.54
	37.56	100.116	37.39	99.723	36.25	97.536
	37.58	100.116	37.4	99.723	36.26	97.534
	37.59	100.116	37.42	99.723	36.28	97.532
	37.61	100.116	37.44	99.722	36.3	97.53
	37.63	100.116	37.45	99.722	36.31	97.529
	37.64	100.116	37.47	99.722	36.33	97.527
	37.66	100.116	37.48	99.722	36.34	97.525
	37.67	100.116	37.5	99.722	36.36	97.522
	37.69	100.117	37.52	99.722	36.38	97.52
	37.71	100.117	37.53	99.722	36.39	97.517
	37.72	100.117	37.55	99.721	36.41	97.515
	37.74	100.117	37.56	99.721	36.42	97.514
	37.75	100.117	37.58	99.721	36.44	97.512
	37.77	100.117	37.6	99.721	36.46	97.511
	37.79	100.117	37.61	99.721	36.47	97.508
	37.8	100.116	37.63	99.721	36.49	97.505
	37.82	100.116	37.64	99.721	36.5	97.502
	37.83	100.116	37.66	99.721	36.52	97.5
	37.85	100.116	37.68	99.721	36.53	97.498
	37.87	100.116	37.69	99.72	36.55	97.496
	37.88	100.117	37.71	99.72	36.57	97.494
	37.9	100.117	37.72	99.72	36.58	97.491
	37.91	100.117	37.74	99.72	36.6	97.488
	37.93	100.117	37.76	99.72	36.61	97.484
	37.95	100.117	37.77	99.72	36.63	97.481
	37.96	100.117	37.79	99.72	36.65	97.479
	37.98	100.117	37.8	99.72	36.66	97.477
	37.99	100.117	37.82	99.719	36.68	97.474
	38.01	100.117	37.84	99.719	36.69	97.471
	38.03	100.117	37.85	99.719	36.71	97.467
	38.04	100.117	37.87	99.719	36.73	97.462
	38.06	100.117	37.88	99.719	36.74	97.458
	38.07	100.117	37.9	99.719	36.76	97.455
	38.09	100.117	37.92	99.719	36.77	97.453
	38.11	100.117	37.93	99.718	36.79	97.45
	38.12	100.117	37.95	99.718	36.81	97.447
	38.14	100.117	37.96	99.718	36.82	97.443
	38.15	100.117	37.98	99.718	36.84	97.438
	38.17	100.117	38	99.718	36.85	97.434
	38.19	100.117	38.01	99.718	36.87	97.431
	38.2	100.117	38.03	99.718	36.89	97.428
	38.22	100.117	38.04	99.718	36.9	97.426
	38.23	100.117	38.06	99.717	36.92	97.423
	38.25	100.117	38.08	99.717	36.93	97.42
	38.27	100.117	38.09	99.717	36.95	97.416
	38.28	100.117	38.11	99.717	36.97	97.412
	38.3	100.117	38.12	99.717	36.98	97.409
	38.31	100.117	38.14	99.717	37	97.406
	38.33	100.117	38.16	99.717	37.01	97.404
	38.35	100.117	38.17	99.717	37.03	97.402
	38.36	100.117	38.19	99.716	37.05	97.399
	38.38	100.117	38.2	99.716	37.06	97.395
	38.39	100.117	38.22	99.716	37.08	97.391
	38.41	100.117	38.24	99.716	37.09	97.387
	38.43	100.117	38.25	99.716	37.11	97.385
	38.44	100.117	38.27	99.716	37.13	97.383
	38.46	100.117	38.28	99.716	37.14	97.38
	38.47	100.117	38.3	99.716	37.16	97.377
	38.49	100.118	38.31	99.716	37.17	97.374
	38.51	100.118	38.33	99.716	37.19	97.369
	38.52	100.118	38.35	99.715	37.21	97.366
	38.54	100.118	38.36	99.715	37.22	97.363
	38.55	100.118	38.38	99.715	37.24	97.36
	38.57	100.118	38.39	99.715	37.25	97.358
	38.59	100.118	38.41	99.715	37.27	97.355
	38.6	100.118	38.43	99.715	37.29	97.352
	38.62	100.118	38.44	99.715	37.3	97.348
	38.63	100.118	38.46	99.715	37.32	97.344
	38.65	100.118	38.47	99.715	37.33	97.34
	38.67	100.118	38.49	99.715	37.35	97.338
	38.68	100.118	38.51	99.714	37.36	97.336
	38.7	100.118	38.52	99.714	37.38	97.333
	38.71	100.118	38.54	99.714	37.4	97.33
	38.73	100.118	38.55	99.714	37.41	97.326
	38.75	100.118	38.57	99.714	37.43	97.322
	38.76	100.118	38.59	99.714	37.44	97.318
	38.78	100.118	38.6	99.714	37.46	97.316
	38.79	100.118	38.62	99.714	37.48	97.313
	38.81	100.118	38.63	99.713	37.49	97.311
	38.83	100.118	38.65	99.713	37.51	97.308
	38.84	100.118	38.67	99.713	37.52	97.304
	38.86	100.118	38.68	99.713	37.54	97.3
	38.87	100.118	38.7	99.713	37.56	97.296
	38.89	100.118	38.71	99.713	37.57	97.293
	38.91	100.118	38.73	99.713	37.59	97.291
	38.92	100.118	38.75	99.713	37.6	97.289
	38.94	100.118	38.76	99.713	37.62	97.286
	38.95	100.118	38.78	99.712	37.64	97.282
	38.97	100.118	38.79	99.712	37.65	97.278
	38.99	100.119	38.81	99.712	37.67	97.274
	39	100.119	38.83	99.712	37.68	97.271
	39.02	100.119	38.84	99.712	37.7	97.268
	39.03	100.119	38.86	99.712	37.72	97.266
	39.05	100.119	38.87	99.712	37.73	97.263
	39.07	100.119	38.89	99.712	37.75	97.26
	39.08	100.119	38.91	99.712	37.76	97.255
	39.1	100.119	38.92	99.712	37.78	97.251
	39.11	100.119	38.94	99.712	37.8	97.248
	39.13	100.119	38.95	99.712	37.81	97.245
	39.15	100.119	38.97	99.711	37.83	97.242
	39.16	100.119	38.99	99.711	37.84	97.24
	39.18	100.119	39	99.711	37.86	97.237
	39.19	100.119	39.02	99.711	37.88	97.233
	39.21	100.119	39.03	99.711	37.89	97.228
	39.23	100.119	39.05	99.711	37.91	97.224
	39.24	100.119	39.07	99.711	37.92	97.221
	39.26	100.119	39.08	99.711	37.94	97.218
	39.27	100.119	39.1	99.711	37.96	97.216
	39.29	100.119	39.11	99.71	37.97	97.213
	39.31	100.119	39.13	99.71	37.99	97.209
	39.32	100.119	39.15	99.71	38	97.205
	39.34	100.119	39.16	99.71	38.02	97.201
	39.35	100.119	39.18	99.71	38.04	97.197
	39.37	100.12	39.19	99.71	38.05	97.195
	39.39	100.12	39.21	99.71	38.07	97.192
	39.4	100.12	39.23	99.71	38.08	97.19
	39.42	100.12	39.24	99.709	38.1	97.187
	39.43	100.12	39.26	99.709	38.12	97.183
	39.45	100.12	39.27	99.709	38.13	97.179
	39.47	100.12	39.29	99.709	38.15	97.176
	39.48	100.12	39.31	99.709	38.16	97.173
	39.5	100.12	39.32	99.709	38.18	97.171
	39.51	100.12	39.34	99.709	38.2	97.169
	39.53	100.12	39.35	99.709	38.21	97.166
	39.55	100.12	39.37	99.709	38.23	97.162
	39.56	100.12	39.39	99.709	38.24	97.158
	39.58	100.12	39.4	99.709	38.26	97.154
	39.59	100.12	39.42	99.709	38.28	97.151
	39.61	100.12	39.43	99.708	38.29	97.148
	39.63	100.12	39.45	99.708	38.31	97.146
	39.64	100.12	39.47	99.708	38.32	97.142
	39.66	100.12	39.48	99.708	38.34	97.138
	39.67	100.12	39.5	99.708	38.36	97.133
	39.69	100.12	39.51	99.708	38.37	97.129
	39.71	100.12	39.53	99.708	38.39	97.125
	39.72	100.12	39.55	99.708	38.4	97.122
	39.74	100.12	39.56	99.708	38.42	97.119
	39.75	100.12	39.58	99.707	38.43	97.116
	39.77	100.12	39.59	99.707	38.45	97.111
	39.79	100.12	39.61	99.707	38.47	97.107
	39.8	100.12	39.63	99.707	38.48	97.102
	39.82	100.12	39.64	99.707	38.5	97.097
	39.83	100.12	39.66	99.707	38.51	97.094
	39.85	100.12	39.67	99.707	38.53	97.091
	39.87	100.12	39.69	99.707	38.55	97.088
	39.88	100.12	39.71	99.707	38.56	97.085
	39.9	100.12	39.72	99.706	38.58	97.081
	39.91	100.12	39.74	99.706	38.59	97.076
	39.93	100.12	39.75	99.706	38.61	97.072
	39.95	100.12	39.77	99.706	38.63	97.069
	39.96	100.12	39.79	99.706	38.64	97.066
	39.98	100.12	39.8	99.706	38.66	97.063
	39.99	100.12	39.82	99.706	38.67	97.061
	40.01	100.12	39.83	99.706	38.69	97.057
	40.03	100.12	39.85	99.706	38.71	97.053
	40.04	100.12	39.87	99.706	38.72	97.049
	40.06	100.12	39.88	99.706	38.74	97.046
	40.07	100.121	39.9	99.706	38.75	97.043
	40.09	100.121	39.91	99.705	38.77	97.041
	40.11	100.12	39.93	99.705	38.79	97.039
	40.12	100.12	39.95	99.705	38.8	97.036
	40.14	100.12	39.96	99.705	38.82	97.032
	40.15	100.12	39.98	99.705	38.83	97.028
	40.17	100.12	39.99	99.705	38.85	97.025
	40.19	100.12	40.01	99.705	38.87	97.022
	40.2	100.121	40.03	99.705	38.88	97.02
	40.22	100.12	40.04	99.705	38.9	97.018
	40.23	100.12	40.06	99.704	38.91	97.015
	40.25	100.12	40.07	99.704	38.93	97.012
	40.27	100.12	40.09	99.704	38.95	97.008
	40.28	100.12	40.11	99.704	38.96	97.004
	40.3	100.12	40.12	99.704	38.98	97.001
	40.31	100.121	40.14	99.704	38.99	96.999
	40.33	100.12	40.15	99.704	39.01	96.997
	40.35	100.12	40.17	99.704	39.03	96.994
	40.36	100.12	40.19	99.704	39.04	96.99
	40.38	100.12	40.2	99.704	39.06	96.986
	40.39	100.12	40.22	99.704	39.07	96.982
	40.41	100.12	40.23	99.703	39.09	96.978
	40.43	100.12	40.25	99.703	39.11	96.976
	40.44	100.12	40.27	99.703	39.12	96.973
	40.46	100.12	40.28	99.703	39.14	96.97
	40.48	100.12	40.3	99.703	39.15	96.967
	40.49	100.12	40.31	99.703	39.17	96.962
	40.51	100.12	40.33	99.703	39.19	96.958
	40.52	100.12	40.35	99.703	39.2	96.954
	40.54	100.12	40.36	99.703	39.22	96.951
	40.56	100.12	40.38	99.703	39.23	96.948
	40.57	100.12	40.39	99.703	39.25	96.946
	40.59	100.12	40.41	99.702	39.27	96.942
	40.6	100.12	40.43	99.702	39.28	96.938
	40.62	100.12	40.44	99.702	39.3	96.934
	40.64	100.12	40.46	99.702	39.31	96.93
	40.65	100.12	40.47	99.702	39.33	96.927
	40.67	100.12	40.49	99.702	39.35	96.924
	40.68	100.12	40.51	99.702	39.36	96.921
	40.7	100.12	40.52	99.702	39.38	96.919
	40.72	100.12	40.54	99.702	39.39	96.916
	40.73	100.12	40.55	99.702	39.41	96.912
	40.75	100.12	40.57	99.702	39.43	96.908
	40.76	100.12	40.59	99.702	39.44	96.905
	40.78	100.121	40.6	99.702	39.46	96.903
	40.8	100.121	40.62	99.701	39.47	96.901
	40.81	100.121	40.63	99.701	39.49	96.898
	40.83	100.121	40.65	99.701	39.51	96.896
	40.84	100.12	40.67	99.701	39.52	96.892
	40.86	100.12	40.68	99.701	39.54	96.889
	40.88	100.121	40.7	99.701	39.55	96.886
	40.89	100.121	40.71	99.701	39.57	96.883
	40.91	100.121	40.73	99.701	39.59	96.881
	40.92	100.121	40.75	99.701	39.6	96.879
	40.94	100.121	40.76	99.7	39.62	96.876
	40.96	100.121	40.78	99.7	39.63	96.872
	40.97	100.121	40.79	99.7	39.65	96.868
	40.99	100.121	40.81	99.7	39.67	96.864
	41	100.121	40.83	99.7	39.68	96.861
	41.02	100.121	40.84	99.7	39.7	96.858
	41.04	100.121	40.86	99.7	39.71	96.855
	41.05	100.121	40.87	99.7	39.73	96.852
	41.07	100.121	40.89	99.7	39.75	96.848
	41.08	100.121	40.91	99.7	39.76	96.843
	41.1	100.121	40.92	99.7	39.78	96.839
	41.12	100.121	40.94	99.7	39.79	96.835
	41.13	100.121	40.95	99.699	39.81	96.832
	41.15	100.121	40.97	99.699	39.83	96.829
	41.16	100.121	40.99	99.699	39.84	96.826
	41.18	100.121	41	99.699	39.86	96.822
	41.2	100.121	41.02	99.699	39.87	96.818
	41.21	100.121	41.03	99.699	39.89	96.813
	41.23	100.121	41.05	99.699	39.91	96.809
	41.24	100.121	41.07	99.699	39.92	96.806
	41.26	100.121	41.08	99.699	39.94	96.803
	41.28	100.121	41.1	99.699	39.96	96.8
	41.29	100.121	41.11	99.698	39.97	96.796
	41.31	100.121	41.13	99.698	39.99	96.792
	41.32	100.121	41.15	99.698	40	96.788
	41.34	100.121	41.16	99.698	40.02	96.784
	41.36	100.121	41.18	99.698	40.04	96.78
	41.37	100.121	41.19	99.698	40.05	96.777
	41.39	100.121	41.21	99.698	40.07	96.774
	41.4	100.121	41.23	99.698	40.08	96.771
	41.42	100.121	41.24	99.698	40.1	96.767
	41.44	100.121	41.26	99.698	40.12	96.763
	41.45	100.121	41.27	99.698	40.13	96.759
	41.47	100.121	41.29	99.698	40.15	96.755
	41.48	100.121	41.31	99.698	40.16	96.751
	41.5	100.122	41.32	99.697	40.18	96.749
	41.52	100.122	41.34	99.697	40.2	96.746
	41.53	100.121	41.36	99.697	40.21	96.742
	41.55	100.121	41.37	99.697	40.23	96.738
	41.57	100.121	41.39	99.697	40.24	96.734
	41.58	100.122	41.4	99.697	40.26	96.73
	41.6	100.122	41.42	99.697	40.28	96.727
	41.61	100.122	41.44	99.697	40.29	96.724
	41.63	100.122	41.45	99.697	40.31	96.721
	41.65	100.122	41.47	99.697	40.32	96.718
	41.66	100.122	41.48	99.696	40.34	96.714
	41.68	100.122	41.5	99.696	40.36	96.71
	41.69	100.122	41.52	99.696	40.37	96.706
	41.71	100.122	41.53	99.696	40.39	96.702
	41.73	100.122	41.55	99.696	40.4	96.699
	41.74	100.122	41.56	99.696	40.42	96.696
	41.76	100.122	41.58	99.696	40.44	96.693
	41.77	100.122	41.6	99.696	40.45	96.689
	41.79	100.122	41.61	99.696	40.47	96.685
	41.81	100.122	41.63	99.696	40.48	96.68
	41.82	100.122	41.64	99.696	40.5	96.676
	41.84	100.122	41.66	99.696	40.52	96.673
	41.85	100.122	41.68	99.696	40.53	96.67
	41.87	100.122	41.69	99.695	40.55	96.667
	41.89	100.122	41.71	99.695	40.56	96.664
	41.9	100.122	41.72	99.695	40.58	96.66
	41.92	100.122	41.74	99.695	40.6	96.655
	41.93	100.122	41.76	99.695	40.61	96.651
	41.95	100.122	41.77	99.695	40.63	96.648
	41.97	100.122	41.79	99.695	40.64	96.646
	41.98	100.122	41.8	99.695	40.66	96.643
	42	100.122	41.82	99.695	40.68	96.64
	42.01	100.122	41.84	99.695	40.69	96.637
	42.03	100.122	41.85	99.695	40.71	96.633
	42.05	100.122	41.87	99.695	40.72	96.63
	42.06	100.122	41.88	99.695	40.74	96.627
	42.08	100.122	41.9	99.695	40.76	96.624
	42.09	100.122	41.92	99.694	40.77	96.622
	42.11	100.122	41.93	99.694	40.79	96.62
	42.13	100.122	41.95	99.694	40.8	96.616
	42.14	100.122	41.97	99.694	40.82	96.613
	42.16	100.122	41.98	99.694	40.84	96.609
	42.17	100.122	42	99.694	40.85	96.606
	42.19	100.122	42.01	99.694	40.87	96.603
	42.21	100.122	42.03	99.694	40.89	96.601
	42.22	100.122	42.05	99.694	40.9	96.598
	42.24	100.122	42.06	99.694	40.92	96.595
	42.26	100.122	42.08	99.693	40.93	96.591
	42.27	100.122	42.09	99.693	40.95	96.586
	42.29	100.122	42.11	99.693	40.97	96.582
	42.3	100.122	42.13	99.693	40.98	96.578
	42.32	100.122	42.14	99.693	41	96.575
	42.34	100.122	42.16	99.693	41.01	96.572
	42.35	100.122	42.17	99.693	41.03	96.569
	42.37	100.122	42.19	99.693	41.05	96.564
	42.38	100.122	42.21	99.693	41.06	96.559
	42.4	100.122	42.22	99.693	41.08	96.554
	42.42	100.122	42.24	99.693	41.09	96.55
	42.43	100.122	42.25	99.693	41.11	96.547
	42.45	100.122	42.27	99.693	41.13	96.544
	42.46	100.122	42.29	99.693	41.14	96.541
	42.48	100.122	42.3	99.692	41.16	96.537
	42.5	100.122	42.32	99.692	41.17	96.532
	42.51	100.122	42.33	99.692	41.19	96.528
	42.53	100.122	42.35	99.692	41.21	96.525
	42.54	100.122	42.37	99.692	41.22	96.522
	42.56	100.122	42.38	99.692	41.24	96.519
	42.58	100.122	42.4	99.692	41.25	96.516
	42.59	100.122	42.41	99.692	41.27	96.513
	42.61	100.122	42.43	99.692	41.29	96.509
	42.62	100.122	42.45	99.692	41.3	96.505
	42.64	100.123	42.46	99.692	41.32	96.501
	42.66	100.123	42.48	99.692	41.33	96.498
	42.67	100.123	42.5	99.692	41.35	96.495
	42.69	100.123	42.51	99.692	41.37	96.492
	42.71	100.123	42.53	99.691	41.38	96.489
	42.72	100.123	42.54	99.691	41.4	96.485
	42.74	100.123	42.56	99.691	41.42	96.481
	42.75	100.123	42.58	99.691	41.43	96.476
	42.77	100.123	42.59	99.691	41.45	96.472
	42.79	100.123	42.61	99.691	41.46	96.469
	42.8	100.123	42.62	99.691	41.48	96.466
	42.82	100.123	42.64	99.691	41.5	96.462
	42.83	100.123	42.66	99.691	41.51	96.458
	42.85	100.123	42.67	99.691	41.53	96.453
	42.87	100.123	42.69	99.691	41.54	96.448
	42.88	100.123	42.7	99.691	41.56	96.443
	42.9	100.123	42.72	99.691	41.58	96.44
	42.91	100.123	42.74	99.691	41.59	96.437
	42.93	100.123	42.75	99.69	41.61	96.433
	42.95	100.123	42.77	99.69	41.62	96.429
	42.96	100.123	42.78	99.69	41.64	96.425
	42.98	100.123	42.8	99.69	41.66	96.421
	42.99	100.123	42.82	99.69	41.67	96.417
	43.01	100.123	42.83	99.69	41.69	96.413
	43.03	100.123	42.85	99.69	41.7	96.411
	43.04	100.123	42.87	99.69	41.72	96.408
	43.06	100.123	42.88	99.69	41.74	96.405
	43.08	100.123	42.9	99.69	41.75	96.401
	43.09	100.123	42.91	99.69	41.77	96.398
	43.11	100.123	42.93	99.69	41.78	96.394
	43.12	100.124	42.95	99.69	41.8	96.391
	43.14	100.124	42.96	99.689	41.82	96.388
	43.16	100.124	42.98	99.689	41.83	96.386
	43.17	100.124	42.99	99.689	41.85	96.383
	43.19	100.124	43.01	99.689	41.87	96.379
	43.2	100.124	43.03	99.689	41.88	96.375
	43.22	100.124	43.04	99.689	41.9	96.371
	43.24	100.124	43.06	99.689	41.91	96.368
	43.25	100.124	43.07	99.689	41.93	96.365
	43.27	100.124	43.09	99.689	41.95	96.362
	43.28	100.124	43.11	99.689	41.96	96.358
	43.3	100.124	43.12	99.689	41.98	96.355
	43.32	100.124	43.14	99.689	41.99	96.351
	43.33	100.124	43.16	99.689	42.01	96.346
	43.35	100.124	43.17	99.688	42.03	96.342
	43.37	100.124	43.19	99.688	42.04	96.338
	43.38	100.124	43.2	99.688	42.06	96.335
	43.4	100.124	43.22	99.688	42.07	96.332
	43.41	100.124	43.24	99.688	42.09	96.328
	43.43	100.124	43.25	99.688	42.11	96.324
	43.45	100.124	43.27	99.688	42.12	96.319
	43.46	100.124	43.28	99.688	42.14	96.315
	43.48	100.124	43.3	99.688	42.15	96.311
	43.49	100.124	43.32	99.688	42.17	96.307
	43.51	100.124	43.33	99.688	42.19	96.304
	43.53	100.124	43.35	99.688	42.2	96.301
	43.54	100.124	43.36	99.688	42.22	96.297
	43.56	100.124	43.38	99.688	42.24	96.293
	43.57	100.124	43.4	99.688	42.25	96.288
	43.59	100.124	43.41	99.688	42.27	96.285
	43.61	100.124	43.43	99.687	42.28	96.281
	43.62	100.124	43.44	99.687	42.3	96.279
	43.64	100.124	43.46	99.687	42.32	96.276
	43.66	100.124	43.48	99.687	42.33	96.272
	43.67	100.124	43.49	99.687	42.35	96.268
	43.69	100.125	43.51	99.687	42.36	96.264
	43.7	100.125	43.53	99.687	42.38	96.26
	43.72	100.125	43.54	99.687	42.4	96.256
	43.74	100.125	43.56	99.687	42.41	96.253
	43.75	100.125	43.57	99.687	42.43	96.25
	43.77	100.125	43.59	99.687	42.44	96.246
	43.78	100.125	43.61	99.687	42.46	96.242
	43.8	100.125	43.62	99.687	42.48	96.237
	43.82	100.125	43.64	99.686	42.49	96.233
	43.83	100.125	43.65	99.686	42.51	96.229
	43.85	100.125	43.67	99.686	42.53	96.226
	43.86	100.125	43.69	99.686	42.54	96.223
	43.88	100.125	43.7	99.686	42.56	96.219
	43.9	100.125	43.72	99.686	42.57	96.215
	43.91	100.125	43.74	99.686	42.59	96.211
	43.93	100.125	43.75	99.686	42.61	96.207
	43.95	100.125	43.77	99.686	42.62	96.203
	43.96	100.125	43.78	99.686	42.64	96.2
	43.98	100.125	43.8	99.686	42.65	96.197
	43.99	100.125	43.82	99.686	42.67	96.193
	44.01	100.125	43.83	99.686	42.69	96.19
	44.03	100.125	43.85	99.686	42.7	96.186
	44.04	100.125	43.86	99.685	42.72	96.182
	44.06	100.125	43.88	99.685	42.73	96.178
	44.07	100.125	43.9	99.685	42.75	96.174
	44.09	100.125	43.91	99.685	42.77	96.171
	44.11	100.126	43.93	99.685	42.78	96.168
	44.12	100.126	43.94	99.685	42.8	96.164
	44.14	100.126	43.96	99.685	42.82	96.161
	44.15	100.126	43.98	99.685	42.83	96.156
	44.17	100.126	43.99	99.685	42.85	96.152
	44.19	100.126	44.01	99.685	42.86	96.149
	44.2	100.126	44.03	99.685	42.88	96.146
	44.22	100.126	44.04	99.685	42.9	96.143
	44.24	100.126	44.06	99.685	42.91	96.14
	44.25	100.126	44.07	99.685	42.93	96.137
	44.27	100.126	44.09	99.685	42.94	96.132
	44.28	100.126	44.11	99.685	42.96	96.128
	44.3	100.126	44.12	99.685	42.98	96.124
	44.32	100.126	44.14	99.685	42.99	96.121
	44.33	100.126	44.15	99.685	43.01	96.118
	44.35	100.126	44.17	99.684	43.03	96.115
	44.36	100.126	44.19	99.684	43.04	96.111
	44.38	100.126	44.2	99.684	43.06	96.107
	44.4	100.126	44.22	99.684	43.07	96.102
	44.41	100.126	44.23	99.684	43.09	96.098
	44.43	100.126	44.25	99.684	43.11	96.094
	44.45	100.126	44.27	99.684	43.12	96.09
	44.46	100.126	44.28	99.684	43.14	96.087
	44.48	100.126	44.3	99.684	43.15	96.083
	44.49	100.126	44.32	99.684	43.17	96.078
	44.51	100.126	44.33	99.684	43.19	96.073
	44.53	100.126	44.35	99.684	43.2	96.069
	44.54	100.127	44.36	99.684	43.22	96.065
	44.56	100.127	44.38	99.684	43.23	96.062
	44.57	100.127	44.4	99.684	43.25	96.059
	44.59	100.127	44.41	99.683	43.27	96.055
	44.61	100.127	44.43	99.683	43.28	96.051
	44.62	100.127	44.44	99.683	43.3	96.047
	44.64	100.127	44.46	99.683	43.32	96.043
	44.66	100.127	44.48	99.683	43.33	96.039
	44.67	100.127	44.49	99.683	43.35	96.036
	44.69	100.127	44.51	99.683	43.36	96.033
	44.7	100.127	44.53	99.683	43.38	96.03
	44.72	100.127	44.54	99.683	43.4	96.026
	44.74	100.127	44.56	99.683	43.41	96.022
	44.75	100.127	44.57	99.683	43.43	96.018
	44.77	100.127	44.59	99.683	43.44	96.014
	44.78	100.127	44.61	99.683	43.46	96.01
	44.8	100.127	44.62	99.683	43.48	96.007
	44.82	100.127	44.64	99.683	43.49	96.004
	44.83	100.127	44.65	99.682	43.51	96.001
	44.85	100.127	44.67	99.682	43.53	95.996
	44.87	100.127	44.69	99.682	43.54	95.992
	44.88	100.127	44.7	99.682	43.56	95.987
	44.9	100.127	44.72	99.682	43.57	95.983
	44.91	100.127	44.74	99.682	43.59	95.979
	44.93	100.127	44.75	99.682	43.61	95.976
	44.95	100.127	44.77	99.682	43.62	95.972
	44.96	100.127	44.78	99.682	43.64	95.968
	44.98	100.127	44.8	99.682	43.65	95.963
	44.99	100.127	44.82	99.682	43.67	95.959
	45.01	100.128	44.83	99.682	43.69	95.954
	45.03	100.128	44.85	99.682	43.7	95.951
	45.04	100.128	44.86	99.682	43.72	95.947
	45.06	100.128	44.88	99.682	43.74	95.944
	45.08	100.128	44.9	99.681	43.75	95.94
	45.09	100.128	44.91	99.681	43.77	95.936
	45.11	100.128	44.93	99.681	43.78	95.931
	45.12	100.128	44.95	99.681	43.8	95.927
	45.14	100.128	44.96	99.681	43.82	95.924
	45.16	100.128	44.98	99.681	43.83	95.921
	45.17	100.128	44.99	99.681	43.85	95.918
	45.19	100.128	45.01	99.681	43.86	95.914
	45.2	100.128	45.03	99.681	43.88	95.91
	45.22	100.128	45.04	99.681	43.9	95.906
	45.24	100.128	45.06	99.681	43.91	95.902
	45.25	100.128	45.07	99.681	43.93	95.898
	45.27	100.128	45.09	99.681	43.95	95.895
	45.29	100.128	45.11	99.681	43.96	95.892
	45.3	100.128	45.12	99.681	43.98	95.888
	45.32	100.128	45.14	99.681	43.99	95.884
	45.33	100.128	45.16	99.681	44.01	95.88
	45.35	100.128	45.17	99.68	44.03	95.875
	45.37	100.128	45.19	99.68	44.04	95.871
	45.38	100.128	45.2	99.68	44.06	95.867
	45.4	100.128	45.22	99.68	44.07	95.864
	45.41	100.128	45.24	99.68	44.09	95.86
	45.43	100.128	45.25	99.68	44.11	95.856
	45.45	100.128	45.27	99.68	44.12	95.852
	45.46	100.128	45.28	99.68	44.14	95.848
	45.48	100.128	45.3	99.68	44.16	95.843
	45.5	100.128	45.32	99.68	44.17	95.839
	45.51	100.128	45.33	99.68	44.19	95.836
	45.53	100.129	45.35	99.68	44.2	95.832
	45.54	100.129	45.37	99.68	44.22	95.829
	45.56	100.129	45.38	99.68	44.24	95.825
	45.58	100.129	45.4	99.68	44.25	95.82
	45.59	100.129	45.41	99.68	44.27	95.816
	45.61	100.129	45.43	99.68	44.29	95.811
	45.63	100.129	45.45	99.68	44.3	95.808
	45.64	100.129	45.46	99.68	44.32	95.804
	45.66	100.129	45.48	99.679	44.33	95.801
	45.67	100.129	45.5	99.679	44.35	95.797
	45.69	100.129	45.51	99.679	44.37	95.792
	45.71	100.129	45.53	99.679	44.38	95.788
	45.72	100.129	45.54	99.679	44.4	95.784
	45.74	100.129	45.56	99.679	44.41	95.78
	45.75	100.129	45.58	99.679	44.43	95.777
	45.77	100.129	45.59	99.679	44.45	95.774
	45.79	100.129	45.61	99.679	44.46	95.77
	45.8	100.129	45.62	99.679	44.48	95.766
	45.82	100.129	45.64	99.679	44.5	95.762
	45.84	100.129	45.66	99.679	44.51	95.758
	45.85	100.129	45.67	99.679	44.53	95.755
	45.87	100.129	45.69	99.679	44.54	95.752
	45.88	100.129	45.71	99.679	44.56	95.749
	45.9	100.129	45.72	99.679	44.58	95.745
	45.92	100.129	45.74	99.678	44.59	95.741
	45.93	100.129	45.75	99.678	44.61	95.737
	45.95	100.129	45.77	99.678	44.62	95.733
	45.97	100.129	45.79	99.678	44.64	95.729
	45.98	100.129	45.8	99.678	44.66	95.725
	46	100.129	45.82	99.678	44.67	95.721
	46.01	100.129	45.84	99.678	44.69	95.718
	46.03	100.129	45.85	99.678	44.71	95.714
	46.05	100.129	45.87	99.678	44.72	95.709
	46.06	100.129	45.88	99.678	44.74	95.704
	46.08	100.129	45.9	99.678	44.75	95.7
	46.09	100.129	45.92	99.678	44.77	95.696
	46.11	100.129	45.93	99.678	44.79	95.692
	46.13	100.129	45.95	99.678	44.8	95.688
	46.14	100.129	45.96	99.678	44.82	95.685
	46.16	100.129	45.98	99.678	44.84	95.68
	46.18	100.129	46	99.678	44.85	95.675
	46.19	100.129	46.01	99.678	44.87	95.671
	46.21	100.129	46.03	99.678	44.88	95.666
	46.22	100.129	46.05	99.678	44.9	95.663
	46.24	100.129	46.06	99.677	44.92	95.659
	46.26	100.129	46.08	99.677	44.93	95.655
	46.27	100.129	46.09	99.677	44.95	95.651
	46.29	100.129	46.11	99.677	44.96	95.646
	46.31	100.129	46.13	99.677	44.98	95.641
	46.32	100.13	46.14	99.677	45	95.637
	46.34	100.13	46.16	99.677	45.01	95.633
	46.35	100.13	46.18	99.677	45.03	95.63
	46.37	100.13	46.19	99.677	45.05	95.627
	46.39	100.13	46.21	99.677	45.06	95.624
	46.4	100.13	46.22	99.677	45.08	95.619
	46.42	100.13	46.24	99.677	45.09	95.615
	46.43	100.13	46.26	99.677	45.11	95.611
	46.45	100.13	46.27	99.677	45.13	95.608
	46.47	100.13	46.29	99.677	45.14	95.605
	46.48	100.13	46.3	99.677	45.16	95.602
	46.5	100.13	46.32	99.677	45.18	95.598
	46.52	100.13	46.34	99.676	45.19	95.594
	46.53	100.13	46.35	99.676	45.21	95.589
	46.55	100.13	46.37	99.676	45.22	95.584
	46.56	100.13	46.39	99.676	45.24	95.581
	46.58	100.13	46.4	99.676	45.26	95.577
	46.6	100.13	46.42	99.676	45.27	95.573
	46.61	100.13	46.43	99.676	45.29	95.569
	46.63	100.13	46.45	99.676	45.31	95.564
	46.65	100.13	46.47	99.676	45.32	95.56
	46.66	100.13	46.48	99.676	45.34	95.555
	46.68	100.13	46.5	99.676	45.35	95.55
	46.69	100.13	46.52	99.676	45.37	95.546
	46.71	100.13	46.53	99.676	45.39	95.543
	46.73	100.13	46.55	99.676	45.4	95.539
	46.74	100.13	46.56	99.676	45.42	95.535
	46.76	100.13	46.58	99.676	45.43	95.531
	46.78	100.13	46.6	99.676	45.45	95.527
	46.79	100.13	46.61	99.676	45.47	95.523
	46.81	100.13	46.63	99.676	45.48	95.519
	46.82	100.13	46.65	99.676	45.5	95.515
	46.84	100.13	46.66	99.676	45.52	95.512
	46.86	100.131	46.68	99.675	45.53	95.509
	46.87	100.131	46.69	99.675	45.55	95.504
	46.89	100.131	46.71	99.675	45.56	95.5
	46.9	100.131	46.73	99.675	45.58	95.496
	46.92	100.131	46.74	99.675	45.6	95.492
	46.94	100.131	46.76	99.675	45.61	95.488
	46.95	100.131	46.78	99.675	45.63	95.485
	46.97	100.131	46.79	99.675	45.65	95.481
	46.99	100.131	46.81	99.675	45.66	95.477
	47	100.131	46.82	99.675	45.68	95.472
	47.02	100.131	46.84	99.675	45.69	95.468
	47.03	100.131	46.86	99.675	45.71	95.464
	47.05	100.131	46.87	99.675	45.73	95.46
	47.07	100.131	46.89	99.675	45.74	95.457
	47.08	100.131	46.9	99.675	45.76	95.453
	47.1	100.131	46.92	99.675	45.78	95.449
	47.12	100.131	46.94	99.675	45.79	95.445
	47.13	100.131	46.95	99.675	45.81	95.44
	47.15	100.131	46.97	99.675	45.82	95.436
	47.16	100.131	46.99	99.674	45.84	95.432
	47.18	100.131	47	99.674	45.86	95.428
	47.2	100.131	47.02	99.674	45.87	95.424
	47.21	100.131	47.03	99.674	45.89	95.42
	47.23	100.131	47.05	99.674	45.9	95.416
	47.25	100.131	47.07	99.674	45.92	95.411
	47.26	100.131	47.08	99.674	45.94	95.407
	47.28	100.131	47.1	99.674	45.95	95.403
	47.29	100.131	47.12	99.674	45.97	95.399
	47.31	100.131	47.13	99.674	45.99	95.396
	47.33	100.131	47.15	99.674	46	95.392
	47.34	100.131	47.16	99.674	46.02	95.388
	47.36	100.131	47.18	99.674	46.03	95.383
	47.38	100.131	47.2	99.674	46.05	95.379
	47.39	100.131	47.21	99.674	46.07	95.374
	47.41	100.131	47.23	99.674	46.08	95.371
	47.42	100.131	47.25	99.674	46.1	95.367
	47.44	100.131	47.26	99.674	46.12	95.363
	47.46	100.131	47.28	99.673	46.13	95.359
	47.47	100.131	47.29	99.673	46.15	95.355
	47.49	100.132	47.31	99.673	46.16	95.35
	47.51	100.132	47.33	99.673	46.18	95.346
	47.52	100.132	47.34	99.673	46.2	95.342
	47.54	100.132	47.36	99.673	46.21	95.338
	47.55	100.132	47.38	99.673	46.23	95.335
	47.57	100.132	47.39	99.673	46.25	95.331
	47.59	100.132	47.41	99.673	46.26	95.326
	47.6	100.132	47.42	99.673	46.28	95.322
	47.62	100.132	47.44	99.673	46.29	95.317
	47.64	100.132	47.46	99.673	46.31	95.314
	47.65	100.132	47.47	99.673	46.33	95.31
	47.67	100.132	47.49	99.673	46.34	95.307
	47.68	100.132	47.51	99.673	46.36	95.303
	47.7	100.132	47.52	99.673	46.38	95.299
	47.72	100.132	47.54	99.673	46.39	95.295
	47.73	100.132	47.55	99.673	46.41	95.29
	47.75	100.132	47.57	99.673	46.42	95.286
	47.76	100.132	47.59	99.673	46.44	95.282
	47.78	100.132	47.6	99.672	46.46	95.279
	47.8	100.132	47.62	99.672	46.47	95.275
	47.81	100.132	47.64	99.672	46.49	95.271
	47.83	100.132	47.65	99.672	46.51	95.266
	47.85	100.132	47.67	99.672	46.52	95.261
	47.86	100.132	47.68	99.672	46.54	95.257
	47.88	100.132	47.7	99.672	46.55	95.253
	47.89	100.132	47.72	99.672	46.57	95.249
	47.91	100.132	47.73	99.672	46.59	95.245
	47.93	100.132	47.75	99.672	46.6	95.24
	47.94	100.132	47.77	99.672	46.62	95.236
	47.96	100.132	47.78	99.672	46.64	95.231
	47.98	100.133	47.8	99.672	46.65	95.227
	47.99	100.133	47.81	99.672	46.67	95.222
	48.01	100.133	47.83	99.672	46.68	95.219
	48.02	100.133	47.85	99.672	46.7	95.215
	48.04	100.133	47.86	99.672	46.72	95.211
	48.06	100.133	47.88	99.671	46.73	95.207
	48.07	100.133	47.9	99.671	46.75	95.202
	48.09	100.133	47.91	99.671	46.77	95.198
	48.11	100.133	47.93	99.671	46.78	95.194
	48.12	100.133	47.94	99.671	46.8	95.19
	48.14	100.133	47.96	99.671	46.81	95.187
	48.15	100.133	47.98	99.671	46.83	95.183
	48.17	100.133	47.99	99.671	46.85	95.179
	48.19	100.133	48.01	99.671	46.86	95.175
	48.2	100.133	48.03	99.671	46.88	95.17
[truncated: 44,778 more rows]

## Sheet: Figure 2b
Figure 2b
	Wavenumber (cm-1)	Neat SEBS Intensity (Arb. U.)	Calcinated Intensity (Arb. U.)	Carbonized Intensity (Arb. U.)
	4000	0.0011	0.0085	0.0045
	3999	0.0011	0.0085	0.0045
	3998	0.0009	0.0085	0.0045
	3997	0.0009	0.0085	0.0045
	3996	0.001	0.0085	0.0045
	3995	0.0011	0.0085	0.0045
	3994	0.001	0.0085	0.0045
	3993	0.001	0.0085	0.0045
	3992	0.0009	0.0085	0.0045
	3991	0.0009	0.0085	0.0045
	3990	0.0009	0.0085	0.0045
	3989	0.0009	0.0086	0.0045
	3988	0.0009	0.0086	0.0045
	3987	0.0009	0.0086	0.0045
	3986	0.001	0.0086	0.0045
	3985	0.0009	0.0085	0.0045
	3984	0.0009	0.0085	0.0046
	3983	0.0009	0.0085	0.0046
	3982	0.0009	0.0085	0.0045
	3981	0.0009	0.0085	0.0045
	3980	0.0008	0.0085	0.0045
	3979	0.0008	0.0085	0.0045
	3978	0.0008	0.0086	0.0045
	3977	0.0008	0.0086	0.0045
	3976	0.0009	0.0086	0.0045
	3975	0.0009	0.0086	0.0045
	3974	0.0009	0.0085	0.0045
	3973	0.001	0.0085	0.0045
	3972	0.0009	0.0085	0.0045
	3971	0.0008	0.0085	0.0045
	3970	0.001	0.0086	0.0045
	3969	0.001	0.0086	0.0045
	3968	0.0009	0.0086	0.0045
	3967	0.0008	0.0086	0.0045
	3966	0.0008	0.0085	0.0045
	3965	0.0009	0.0085	0.0045
	3964	0.0009	0.0085	0.0045
	3963	0.0009	0.0085	0.0045
	3962	0.0009	0.0085	0.0045
	3961	0.0009	0.0085	0.0045
	3960	0.0008	0.0085	0.0045
	3959	0.0007	0.0085	0.0045
	3958	0.0008	0.0085	0.0045
	3957	0.0009	0.0085	0.0045
	3956	0.0009	0.0085	0.0045
	3955	0.0009	0.0086	0.0045
	3954	0.0009	0.0086	0.0045
	3953	0.0009	0.0086	0.0045
	3952	0.0009	0.0086	0.0045
	3951	0.0009	0.0086	0.0045
	3950	0.0009	0.0086	0.0045
	3949	0.0009	0.0086	0.0045
	3948	0.0009	0.0085	0.0045
	3947	0.0009	0.0085	0.0045
	3946	0.001	0.0085	0.0045
	3945	0.001	0.0085	0.0046
	3944	0.0009	0.0085	0.0046
	3943	0.0009	0.0085	0.0046
	3942	0.0009	0.0085	0.0046
	3941	0.0009	0.0085	0.0045
	3940	0.0009	0.0085	0.0045
	3939	0.0009	0.0085	0.0045
	3938	0.0008	0.0085	0.0045
	3937	0.0008	0.0085	0.0045
	3936	0.0008	0.0085	0.0045
	3935	0.0008	0.0086	0.0045
	3934	0.0008	0.0086	0.0045
	3933	0.0009	0.0086	0.0045
	3932	0.0009	0.0086	0.0045
	3931	0.0009	0.0085	0.0045
	3930	0.0008	0.0085	0.0045
	3929	0.0008	0.0085	0.0045
	3928	0.0009	0.0085	0.0045
	3927	0.0009	0.0085	0.0046
	3926	0.0009	0.0085	0.0046
	3925	0.0008	0.0085	0.0046
	3924	0.0008	0.0085	0.0046
	3923	0.0009	0.0085	0.0045
	3922	0.0009	0.0085	0.0045
	3921	0.0009	0.0085	0.0045
	3920	0.0009	0.0085	0.0045
	3919	0.001	0.0085	0.0045
	3918	0.001	0.0085	0.0045
	3917	0.001	0.0085	0.0045
	3916	0.0009	0.0086	0.0045
	3915	0.0008	0.0085	0.0045
	3914	0.0008	0.0085	0.0045
	3913	0.0008	0.0085	0.0045
	3912	0.0008	0.0086	0.0045
	3911	0.0008	0.0086	0.0046
	3910	0.0007	0.0086	0.0046
	3909	0.0008	0.0086	0.0046
	3908	0.0009	0.0085	0.0046
	3907	0.001	0.0085	0.0046
	3906	0.0011	0.0086	0.0046
	3905	0.001	0.0086	0.0046
	3904	0.001	0.0086	0.0046
	3903	0.0011	0.0086	0.0046
	3902	0.001	0.0086	0.0046
	3901	0.001	0.0086	0.0046
	3900	0.001	0.0086	0.0045
	3899	0.0009	0.0086	0.0045
	3898	0.0009	0.0086	0.0045
	3897	0.0008	0.0086	0.0045
	3896	0.0008	0.0085	0.0045
	3895	0.0008	0.0085	0.0045
	3894	0.0009	0.0085	0.0045
	3893	0.001	0.0085	0.0045
	3892	0.001	0.0085	0.0045
	3891	0.0009	0.0085	0.0045
	3890	0.0009	0.0085	0.0046
	3889	0.0008	0.0085	0.0046
	3888	0.0009	0.0085	0.0046
	3887	0.0009	0.0085	0.0046
	3886	0.0008	0.0085	0.0045
	3885	0.0009	0.0085	0.0045
	3884	0.0009	0.0085	0.0045
	3883	0.0009	0.0085	0.0045
	3882	0.0009	0.0085	0.0045
	3881	0.0008	0.0085	0.0045
	3880	0.0007	0.0085	0.0045
	3879	0.0009	0.0085	0.0045
	3878	0.0009	0.0085	0.0045
	3877	0.0008	0.0085	0.0045
	3876	0.0009	0.0085	0.0045
	3875	0.001	0.0085	0.0045
	3874	0.0009	0.0085	0.0045
	3873	0.001	0.0086	0.0045
	3872	0.0011	0.0085	0.0045
	3871	0.0011	0.0085	0.0045
	3870	0.0008	0.0086	0.0045
	3869	0.0008	0.0086	0.0046
	3868	0.0009	0.0086	0.0046
	3867	0.0009	0.0085	0.0046
	3866	0.0009	0.0085	0.0046
	3865	0.0008	0.0085	0.0046
	3864	0.0008	0.0085	0.0046
	3863	0.0008	0.0085	0.0046
	3862	0.0007	0.0085	0.0046
	3861	0.0007	0.0085	0.0046
	3860	0.0008	0.0085	0.0046
	3859	0.0009	0.0085	0.0046
	3858	0.001	0.0085	0.0046
	3857	0.001	0.0085	0.0045
	3856	0.0009	0.0085	0.0045
	3855	0.0008	0.0085	0.0045
	3854	0.0008	0.0085	0.0045
	3853	0.0009	0.0085	0.0045
	3852	0.0008	0.0085	0.0046
	3851	0.0009	0.0085	0.0046
	3850	0.0008	0.0085	0.0046
	3849	0.0008	0.0085	0.0046
	3848	0.0008	0.0085	0.0045
	3847	0.0009	0.0085	0.0045
	3846	0.0009	0.0085	0.0045
	3845	0.0009	0.0085	0.0045
	3844	0.0009	0.0085	0.0045
	3843	0.0009	0.0085	0.0045
	3842	0.0009	0.0085	0.0046
	3841	0.0008	0.0085	0.0046
	3840	0.0009	0.0085	0.0046
	3839	0.001	0.0085	0.0045
	3838	0.001	0.0085	0.0045
	3837	0.001	0.0085	0.0045
	3836	0.001	0.0085	0.0045
	3835	0.001	0.0085	0.0045
	3834	0.0009	0.0085	0.0046
	3833	0.0007	0.0085	0.0046
	3832	0.0007	0.0085	0.0046
	3831	0.0007	0.0085	0.0045
	3830	0.0007	0.0085	0.0045
	3829	0.0008	0.0085	0.0045
	3828	0.0009	0.0085	0.0045
	3827	0.0008	0.0085	0.0045
	3826	0.0009	0.0085	0.0045
	3825	0.001	0.0085	0.0045
	3824	0.001	0.0085	0.0045
	3823	0.0011	0.0085	0.0045
	3822	0.001	0.0085	0.0045
	3821	0.0009	0.0085	0.0045
	3820	0.001	0.0085	0.0045
	3819	0.0009	0.0085	0.0045
	3818	0.0008	0.0085	0.0046
	3817	0.0008	0.0085	0.0046
	3816	0.0008	0.0085	0.0046
	3815	0.0008	0.0085	0.0045
	3814	0.0007	0.0085	0.0045
	3813	0.0007	0.0085	0.0045
	3812	0.0007	0.0085	0.0045
	3811	0.0008	0.0085	0.0045
	3810	0.0008	0.0085	0.0045
	3809	0.0008	0.0085	0.0045
	3808	0.0008	0.0085	0.0045
	3807	0.0008	0.0085	0.0045
	3806	0.0008	0.0085	0.0045
	3805	0.0008	0.0085	0.0045
	3804	0.001	0.0085	0.0045
	3803	0.0012	0.0085	0.0045
	3802	0.0011	0.0085	0.0045
	3801	0.001	0.0085	0.0045
	3800	0.001	0.0085	0.0045
	3799	0.0009	0.0085	0.0045
	3798	0.0009	0.0085	0.0046
	3797	0.0008	0.0085	0.0046
	3796	0.0008	0.0085	0.0046
	3795	0.0008	0.0085	0.0045
	3794	0.0007	0.0085	0.0045
	3793	0.0007	0.0085	0.0045
	3792	0.0007	0.0085	0.0045
	3791	0.0007	0.0085	0.0045
	3790	0.0007	0.0085	0.0046
	3789	0.0007	0.0085	0.0046
	3788	0.0007	0.0085	0.0046
	3787	0.0007	0.0085	0.0045
	3786	0.0008	0.0085	0.0045
	3785	0.0008	0.0085	0.0045
	3784	0.0008	0.0085	0.0045
	3783	0.0008	0.0085	0.0045
	3782	0.0007	0.0085	0.0045
	3781	0.0008	0.0085	0.0045
	3780	0.0008	0.0085	0.0045
	3779	0.0007	0.0085	0.0045
	3778	0.0007	0.0085	0.0046
	3777	0.0007	0.0085	0.0046
	3776	0.0008	0.0085	0.0046
	3775	0.0007	0.0085	0.0046
	3774	0.0007	0.0085	0.0046
	3773	0.0007	0.0086	0.0046
	3772	0.0008	0.0086	0.0046
	3771	0.0009	0.0085	0.0046
	3770	0.001	0.0086	0.0046
	3769	0.001	0.0086	0.0045
	3768	0.001	0.0086	0.0045
	3767	0.0009	0.0086	0.0045
	3766	0.0008	0.0085	0.0045
	3765	0.0008	0.0085	0.0045
	3764	0.0008	0.0085	0.0045
	3763	0.0007	0.0086	0.0045
	3762	0.0007	0.0086	0.0045
	3761	0.0008	0.0086	0.0045
	3760	0.0008	0.0086	0.0045
	3759	0.0007	0.0086	0.0045
	3758	0.0008	0.0086	0.0045
	3757	0.0009	0.0086	0.0045
	3756	0.0009	0.0086	0.0045
	3755	0.0009	0.0085	0.0045
	3754	0.001	0.0085	0.0045
	3753	0.0011	0.0086	0.0045
	3752	0.0012	0.0086	0.0045
	3751	0.001	0.0086	0.0045
	3750	0.0008	0.0086	0.0045
	3749	0.0009	0.0086	0.0046
	3748	0.001	0.0086	0.0046
	3747	0.0009	0.0086	0.0046
	3746	0.0007	0.0086	0.0046
	3745	0.0007	0.0086	0.0046
	3744	0.0008	0.0086	0.0046
	3743	0.0008	0.0086	0.0046
	3742	0.0009	0.0086	0.0045
	3741	0.001	0.0086	0.0045
	3740	0.001	0.0086	0.0045
	3739	0.0009	0.0086	0.0045
	3738	0.0008	0.0086	0.0045
	3737	0.001	0.0086	0.0045
	3736	0.0011	0.0086	0.0045
	3735	0.0008	0.0086	0.0045
	3734	0.0008	0.0085	0.0045
	3733	0.0007	0.0085	0.0046
	3732	0.0008	0.0085	0.0046
	3731	0.0009	0.0085	0.0046
	3730	0.0008	0.0086	0.0045
	3729	0.0009	0.0085	0.0045
	3728	0.0011	0.0085	0.0045
	3727	0.0011	0.0085	0.0045
	3726	0.0009	0.0085	0.0045
	3725	0.0009	0.0085	0.0045
	3724	0.001	0.0085	0.0046
	3723	0.0011	0.0085	0.0046
	3722	0.0009	0.0085	0.0046
	3721	0.0009	0.0085	0.0046
	3720	0.0008	0.0085	0.0046
	3719	0.0007	0.0085	0.0046
	3718	0.0008	0.0085	0.0046
	3717	0.0009	0.0085	0.0046
	3716	0.0008	0.0085	0.0045
	3715	0.0008	0.0085	0.0045
	3714	0.0009	0.0085	0.0045
	3713	0.0012	0.0085	0.0045
	3712	0.0012	0.0085	0.0045
	3711	0.0012	0.0085	0.0045
	3710	0.0012	0.0085	0.0046
	3709	0.001	0.0085	0.0046
	3708	0.0008	0.0085	0.0046
	3707	0.0008	0.0085	0.0046
	3706	0.0008	0.0085	0.0046
	3705	0.0008	0.0085	0.0046
	3704	0.0008	0.0085	0.0046
	3703	0.0008	0.0085	0.0046
	3702	0.0008	0.0085	0.0046
	3701	0.0008	0.0085	0.0046
	3700	0.0007	0.0085	0.0046
	3699	0.0007	0.0085	0.0046
	3698	0.0008	0.0085	0.0046
	3697	0.0008	0.0085	0.0046
	3696	0.0008	0.0085	0.0045
	3695	0.0007	0.0085	0.0045
	3694	0.0007	0.0085	0.0045
	3693	0.0008	0.0085	0.0045
	3692	0.001	0.0086	0.0045
	3691	0.0009	0.0086	0.0046
	3690	0.0008	0.0086	0.0046
	3689	0.0008	0.0086	0.0046
	3688	0.0008	0.0086	0.0046
	3687	0.0008	0.0086	0.0046
	3686	0.0008	0.0086	0.0046
	3685	0.0009	0.0086	0.0046
	3684	0.0009	0.0086	0.0045
	3683	0.0009	0.0086	0.0045
	3682	0.001	0.0086	0.0045
	3681	0.0011	0.0086	0.0045
	3680	0.001	0.0086	0.0045
	3679	0.001	0.0087	0.0045
	3678	0.0011	0.0087	0.0045
	3677	0.0013	0.0087	0.0045
	3676	0.0014	0.0087	0.0045
	3675	0.0011	0.0087	0.0045
	3674	0.0011	0.0088	0.0046
	3673	0.0012	0.0088	0.0046
	3672	0.0013	0.0088	0.0046
	3671	0.0014	0.0088	0.0046
	3670	0.0014	0.0088	0.0046
	3669	0.0012	0.0088	0.0046
	3668	0.0011	0.0089	0.0046
	3667	0.001	0.0089	0.0046
	3666	0.0011	0.0089	0.0046
	3665	0.0011	0.0089	0.0046
	3664	0.0012	0.009	0.0047
	3663	0.0012	0.009	0.0047
	3662	0.0012	0.009	0.0047
	3661	0.0012	0.009	0.0047
	3660	0.0012	0.0091	0.0047
	3659	0.0012	0.0091	0.0046
	3658	0.0013	0.0091	0.0046
	3657	0.0014	0.0092	0.0046
	3656	0.0014	0.0092	0.0046
	3655	0.0013	0.0092	0.0046
	3654	0.0013	0.0092	0.0046
	3653	0.0014	0.0092	0.0047
	3652	0.0016	0.0092	0.0047
	3651	0.0016	0.0092	0.0047
	3650	0.0015	0.0093	0.0047
	3649	0.0016	0.0093	0.0047
	3648	0.0017	0.0093	0.0047
	3647	0.0015	0.0093	0.0047
	3646	0.0014	0.0093	0.0047
	3645	0.0013	0.0093	0.0047
	3644	0.0014	0.0093	0.0047
	3643	0.0014	0.0093	0.0047
	3642	0.0013	0.0093	0.0047
	3641	0.0011	0.0093	0.0047
	3640	0.0011	0.0093	0.0047
	3639	0.0012	0.0093	0.0047
	3638	0.0013	0.0093	0.0047
	3637	0.0015	0.0094	0.0047
	3636	0.0015	0.0094	0.0047
	3635	0.0015	0.0094	0.0047
	3634	0.0014	0.0094	0.0047
	3633	0.0012	0.0094	0.0047
	3632	0.0013	0.0094	0.0047
	3631	0.0014	0.0094	0.0047
	3630	0.0015	0.0094	0.0047
	3629	0.0012	0.0094	0.0047
	3628	0.0011	0.0094	0.0047
	3627	0.0011	0.0094	0.0047
	3626	0.001	0.0094	0.0047
	3625	0.001	0.0094	0.0047
	3624	0.0011	0.0094	0.0047
	3623	0.0011	0.0094	0.0047
	3622	0.0011	0.0094	0.0047
	3621	0.0011	0.0094	0.0047
	3620	0.001	0.0094	0.0047
	3619	0.0011	0.0094	0.0047
	3618	0.0011	0.0094	0.0047
	3617	0.001	0.0094	0.0047
	3616	0.0011	0.0094	0.0047
	3615	0.0011	0.0094	0.0048
	3614	0.001	0.0094	0.0048
	3613	0.0009	0.0094	0.0048
	3612	0.0009	0.0094	0.0048
	3611	0.0011	0.0094	0.0048
	3610	0.0012	0.0094	0.0048
	3609	0.0013	0.0094	0.0048
	3608	0.0013	0.0094	0.0047
	3607	0.0011	0.0094	0.0047
	3606	0.001	0.0094	0.0047
	3605	0.001	0.0094	0.0047
	3604	0.001	0.0094	0.0047
	3603	0.0011	0.0094	0.0047
	3602	0.0011	0.0094	0.0047
	3601	0.0011	0.0094	0.0047
	3600	0.0011	0.0094	0.0047
	3599	0.0012	0.0094	0.0047
	3598	0.001	0.0094	0.0047
	3597	0.001	0.0094	0.0047
	3596	0.001	0.0094	0.0047
	3595	0.001	0.0094	0.0047
	3594	0.001	0.0094	0.0047
	3593	0.001	0.0094	0.0048
	3592	0.0011	0.0094	0.0048
	3591	0.0011	0.0094	0.0048
	3590	0.001	0.0094	0.0048
	3589	0.001	0.0094	0.0048
	3588	0.001	0.0094	0.0047
	3587	0.0009	0.0094	0.0047
	3586	0.0009	0.0094	0.0047
	3585	0.0009	0.0094	0.0047
	3584	0.0009	0.0094	0.0048
	3583	0.0009	0.0094	0.0048
	3582	0.001	0.0094	0.0048
	3581	0.001	0.0094	0.0048
	3580	0.0009	0.0094	0.0048
	3579	0.0008	0.0094	0.0048
	3578	0.0008	0.0094	0.0048
	3577	0.0008	0.0095	0.0048
	3576	0.0009	0.0095	0.0048
	3575	0.0009	0.0095	0.0048
	3574	0.0008	0.0095	0.0048
	3573	0.0008	0.0095	0.0048
	3572	0.0009	0.0095	0.0048
	3571	0.001	0.0095	0.0048
	3570	0.001	0.0095	0.0048
	3569	0.001	0.0095	0.0048
	3568	0.0011	0.0095	0.0048
	3567	0.0012	0.0095	0.0048
	3566	0.0009	0.0095	0.0048
	3565	0.0008	0.0095	0.0048
	3564	0.0008	0.0095	0.0048
	3563	0.0009	0.0095	0.0047
	3562	0.0009	0.0095	0.0047
	3561	0.0009	0.0095	0.0048
	3560	0.0009	0.0096	0.0048
	3559	0.0009	0.0096	0.0048
	3558	0.0008	0.0096	0.0048
	3557	0.0008	0.0096	0.0048
	3556	0.0008	0.0096	0.0048
	3555	0.0007	0.0096	0.0048
	3554	0.0008	0.0096	0.0048
	3553	0.0008	0.0096	0.0048
	3552	0.0008	0.0097	0.0048
	3551	0.0009	0.0097	0.0048
	3550	0.0009	0.0097	0.0048
	3549	0.001	0.0097	0.0048
	3548	0.001	0.0096	0.0048
	3547	0.001	0.0096	0.0048
	3546	0.0009	0.0096	0.0048
	3545	0.0009	0.0097	0.0049
	3544	0.001	0.0097	0.0049
	3543	0.0009	0.0097	0.0049
	3542	0.0009	0.0097	0.0049
	3541	0.0009	0.0097	0.0049
	3540	0.0009	0.0097	0.0049
	3539	0.0008	0.0097	0.0049
	3538	0.0008	0.0097	0.0049
	3537	0.0008	0.0097	0.0049
	3536	0.0008	0.0097	0.0049
	3535	0.0008	0.0097	0.0049
	3534	0.0009	0.0097	0.0049
	3533	0.0008	0.0098	0.0049
	3532	0.0009	0.0098	0.0049
	3531	0.001	0.0098	0.0049
	3530	0.001	0.0098	0.0049
	3529	0.001	0.0098	0.0049
	3528	0.001	0.0097	0.0049
	3527	0.001	0.0098	0.0049
	3526	0.001	0.0098	0.0049
	3525	0.0011	0.0098	0.0049
	3524	0.001	0.0098	0.0049
	3523	0.0008	0.0098	0.0049
	3522	0.0007	0.0098	0.0049
	3521	0.0009	0.0098	0.0049
	3520	0.001	0.0098	0.0049
	3519	0.0009	0.0098	0.0049
	3518	0.0009	0.0098	0.0049
	3517	0.0009	0.0098	0.0048
	3516	0.0009	0.0098	0.0048
	3515	0.0009	0.0098	0.0049
	3514	0.0009	0.0098	0.0049
	3513	0.001	0.0098	0.0049
	3512	0.001	0.0098	0.0049
	3511	0.0011	0.0098	0.0049
	3510	0.001	0.0098	0.0049
	3509	0.001	0.0098	0.0049
	3508	0.0011	0.0098	0.0049
	3507	0.0011	0.0098	0.0049
	3506	0.0011	0.0098	0.0049
	3505	0.001	0.0099	0.0049
	3504	0.001	0.0099	0.0049
	3503	0.001	0.0099	0.0049
	3502	0.001	0.0099	0.0049
	3501	0.0011	0.0099	0.0049
	3500	0.0012	0.0099	0.0049
	3499	0.0012	0.0099	0.0049
	3498	0.0011	0.0099	0.0049
	3497	0.0011	0.0099	0.0049
	3496	0.0011	0.0099	0.0049
	3495	0.001	0.0099	0.0049
	3494	0.0009	0.0099	0.0049
	3493	0.0009	0.0099	0.0049
	3492	0.001	0.0099	0.0049
	3491	0.001	0.01	0.0049
	3490	0.001	0.0099	0.0049
	3489	0.0009	0.0099	0.0049
	3488	0.0009	0.0099	0.0049
	3487	0.001	0.0099	0.0049
	3486	0.0009	0.0099	0.0049
	3485	0.001	0.0099	0.0049
	3484	0.0011	0.01	0.0049
	3483	0.0012	0.01	0.0049
	3482	0.0011	0.01	0.0049
	3481	0.0011	0.01	0.0049
	3480	0.001	0.01	0.0049
	3479	0.001	0.01	0.0049
	3478	0.0011	0.01	0.0049
	3477	0.0011	0.01	0.0049
	3476	0.001	0.01	0.0049
	3475	0.001	0.01	0.0049
	3474	0.001	0.01	0.0049
	3473	0.001	0.01	0.0049
	3472	0.001	0.01	0.0049
	3471	0.001	0.01	0.0049
	3470	0.001	0.01	0.0049
	3469	0.0011	0.01	0.0049
	3468	0.0011	0.01	0.0049
	3467	0.0011	0.01	0.0049
	3466	0.0012	0.01	0.0049
	3465	0.0011	0.01	0.0049
	3464	0.001	0.01	0.0049
	3463	0.001	0.01	0.0049
	3462	0.0011	0.01	0.0049
	3461	0.0012	0.01	0.005
	3460	0.0011	0.01	0.005
	3459	0.0011	0.01	0.005
	3458	0.0011	0.01	0.005
	3457	0.0011	0.01	0.005
	3456	0.001	0.01	0.005
	3455	0.001	0.01	0.005
	3454	0.0011	0.01	0.0049
	3453	0.0011	0.01	0.0049
	3452	0.0011	0.01	0.0049
	3451	0.001	0.01	0.0049
	3450	0.001	0.01	0.005
	3449	0.0011	0.01	0.0049
	3448	0.0012	0.01	0.0049
	3447	0.0012	0.01	0.0049
	3446	0.0012	0.01	0.0049
	3445	0.0012	0.01	0.0049
	3444	0.0012	0.01	0.0049
	3443	0.0012	0.01	0.0049
	3442	0.0012	0.01	0.0049
	3441	0.0011	0.01	0.0049
	3440	0.0011	0.01	0.0049
	3439	0.0011	0.01	0.0049
	3438	0.0012	0.01	0.0049
	3437	0.0012	0.01	0.0049
	3436	0.0012	0.01	0.0049
	3435	0.0011	0.01	0.005
	3434	0.0011	0.01	0.0049
	3433	0.0011	0.01	0.0049
	3432	0.0012	0.01	0.0049
	3431	0.0012	0.01	0.0049
	3430	0.0011	0.01	0.005
	3429	0.001	0.0101	0.005
	3428	0.0011	0.0101	0.005
	3427	0.0011	0.01	0.005
	3426	0.0011	0.01	0.0049
	3425	0.0011	0.01	0.0049
	3424	0.0012	0.01	0.0049
	3423	0.0012	0.01	0.0049
	3422	0.0011	0.01	0.0049
	3421	0.0011	0.01	0.0049
	3420	0.0011	0.0101	0.005
	3419	0.0011	0.01	0.005
	3418	0.0012	0.01	0.005
	3417	0.0011	0.01	0.005
	3416	0.001	0.01	0.005
	3415	0.001	0.01	0.005
	3414	0.0011	0.01	0.005
	3413	0.0011	0.01	0.005
	3412	0.001	0.01	0.005
	3411	0.0011	0.01	0.005
	3410	0.0012	0.01	0.005
	3409	0.0012	0.01	0.005
	3408	0.0011	0.0101	0.005
	3407	0.0011	0.0101	0.0049
	3406	0.001	0.0101	0.0049
	3405	0.0011	0.01	0.005
	3404	0.0012	0.0101	0.005
	3403	0.0011	0.0101	0.005
	3402	0.0011	0.01	0.005
	3401	0.001	0.01	0.005
	3400	0.0011	0.01	0.005
	3399	0.001	0.01	0.005
	3398	0.0011	0.0101	0.005
	3397	0.0011	0.0101	0.005
	3396	0.0011	0.0101	0.005
	3395	0.0011	0.0101	0.005
	3394	0.0012	0.0101	0.005
	3393	0.0012	0.0101	0.005
	3392	0.0011	0.0101	0.005
	3391	0.0011	0.0101	0.005
	3390	0.0011	0.0101	0.005
	3389	0.0011	0.01	0.005
	3388	0.0011	0.01	0.005
	3387	0.001	0.01	0.005
	3386	0.0011	0.01	0.005
	3385	0.0012	0.01	0.005
	3384	0.0011	0.01	0.005
	3383	0.001	0.01	0.005
	3382	0.001	0.01	0.005
	3381	0.001	0.01	0.0049
	3380	0.0011	0.01	0.0049
	3379	0.0011	0.01	0.0049
	3378	0.0011	0.01	0.0049
	3377	0.001	0.01	0.0049
	3376	0.001	0.01	0.0049
	3375	0.0011	0.01	0.0049
	3374	0.0011	0.01	0.0049
	3373	0.0011	0.01	0.005
	3372	0.0011	0.01	0.005
	3371	0.0011	0.01	0.005
	3370	0.0011	0.01	0.005
	3369	0.001	0.01	0.005
	3368	0.001	0.01	0.005
	3367	0.001	0.01	0.005
	3366	0.001	0.01	0.005
	3365	0.001	0.01	0.005
	3364	0.0011	0.01	0.005
	3363	0.0011	0.01	0.005
	3362	0.0011	0.01	0.005
	3361	0.0011	0.01	0.005
	3360	0.001	0.01	0.0049
	3359	0.001	0.01	0.0049
	3358	0.0011	0.01	0.0049
	3357	0.0011	0.01	0.005
	3356	0.0011	0.01	0.005
	3355	0.0011	0.01	0.005
	3354	0.0011	0.01	0.005
	3353	0.001	0.01	0.005
	3352	0.001	0.01	0.005
	3351	0.001	0.01	0.005
	3350	0.0009	0.01	0.0049
	3349	0.0009	0.0099	0.0049
	3348	0.001	0.0099	0.005
	3347	0.001	0.0099	0.005
	3346	0.001	0.01	0.005
	3345	0.0009	0.01	0.005
	3344	0.0009	0.01	0.005
	3343	0.0008	0.01	0.005
	3342	0.0009	0.0099	0.005
	3341	0.001	0.0099	0.005
	3340	0.001	0.0099	0.005
	3339	0.0009	0.0099	0.005
	3338	0.0009	0.0099	0.005
	3337	0.001	0.0099	0.0049
	3336	0.001	0.0099	0.0049
	3335	0.001	0.0099	0.0049
	3334	0.001	0.0099	0.0049
	3333	0.001	0.01	0.0049
	3332	0.001	0.01	0.0049
	3331	0.0011	0.01	0.0049
	3330	0.0011	0.01	0.005
	3329	0.001	0.01	0.005
	3328	0.001	0.01	0.005
	3327	0.0009	0.0099	0.005
	3326	0.0009	0.0099	0.005
	3325	0.0009	0.0099	0.0049
	3324	0.0008	0.0099	0.0049
	3323	0.0009	0.0099	0.0049
	3322	0.001	0.0099	0.005
	3321	0.001	0.0099	0.005
	3320	0.0009	0.0099	0.0049
	3319	0.0009	0.0099	0.0049
	3318	0.0009	0.0099	0.0049
	3317	0.0008	0.0099	0.0049
	3316	0.0008	0.0099	0.005
	3315	0.0008	0.0099	0.005
	3314	0.0008	0.0099	0.005
	3313	0.0009	0.0099	0.005
	3312	0.0009	0.0099	0.005
	3311	0.0009	0.0099	0.0049
	3310	0.0009	0.0099	0.0049
	3309	0.0009	0.0099	0.0049
	3308	0.001	0.0099	0.0049
	3307	0.0009	0.0099	0.0049
	3306	0.0009	0.0099	0.0049
	3305	0.0009	0.0099	0.0049
	3304	0.001	0.0099	0.0049
	3303	0.001	0.0099	0.0049
	3302	0.001	0.0099	0.005
	3301	0.001	0.0099	0.005
	3300	0.001	0.0099	0.005
	3299	0.0009	0.0099	0.005
	3298	0.0009	0.0099	0.0049
	3297	0.001	0.0099	0.0049
	3296	0.001	0.0099	0.0049
	3295	0.0009	0.0099	0.0049
	3294	0.0009	0.0099	0.005
	3293	0.0009	0.0099	0.005
	3292	0.0009	0.0099	0.005
	3291	0.0009	0.0099	0.005
	3290	0.0009	0.0099	0.005
	3289	0.0009	0.0099	0.005
	3288	0.001	0.0099	0.005
	3287	0.001	0.0099	0.005
	3286	0.001	0.0099	0.005
	3285	0.001	0.0099	0.005
	3284	0.001	0.0099	0.005
	3283	0.001	0.0099	0.005
	3282	0.001	0.0099	0.005
	3281	0.0009	0.0099	0.005
	3280	0.001	0.0099	0.005
	3279	0.001	0.0099	0.005
	3278	0.001	0.0099	0.0049
	3277	0.0009	0.0099	0.0049
	3276	0.0009	0.0099	0.005
	3275	0.0009	0.0099	0.005
	3274	0.001	0.0099	0.005
	3273	0.001	0.0099	0.005
	3272	0.001	0.0099	0.005
	3271	0.001	0.0099	0.005
	3270	0.001	0.0099	0.005
	3269	0.001	0.0098	0.005
	3268	0.0009	0.0099	0.005
	3267	0.0009	0.0099	0.005
	3266	0.0009	0.0099	0.005
	3265	0.0009	0.0099	0.005
	3264	0.0009	0.0099	0.005
	3263	0.0009	0.0099	0.005
	3262	0.0009	0.0099	0.005
	3261	0.0009	0.0098	0.005
	3260	0.0009	0.0099	0.005
	3259	0.0009	0.0099	0.005
	3258	0.0009	0.0099	0.005
	3257	0.001	0.0099	0.005
	3256	0.001	0.0099	0.005
	3255	0.001	0.0099	0.005
	3254	0.0009	0.0099	0.005
	3253	0.0009	0.0099	0.005
	3252	0.0009	0.0099	0.005
	3251	0.0009	0.0099	0.005
	3250	0.001	0.0099	0.005
	3249	0.001	0.0099	0.005
	3248	0.001	0.0099	0.005
	3247	0.0009	0.0099	0.005
	3246	0.0009	0.0099	0.005
	3245	0.0009	0.0099	0.005
	3244	0.0009	0.0099	0.005
	3243	0.0009	0.0099	0.005
	3242	0.001	0.0099	0.005
	3241	0.0011	0.0099	0.005
	3240	0.001	0.0099	0.005
	3239	0.0009	0.0098	0.005
	3238	0.0009	0.0099	0.005
	3237	0.0009	0.0099	0.005
	3236	0.001	0.0099	0.005
	3235	0.001	0.0099	0.005
	3234	0.001	0.0099	0.005
	3233	0.001	0.0099	0.005
	3232	0.0011	0.0099	0.005
	3231	0.0011	0.0099	0.005
	3230	0.0011	0.0099	0.005
	3229	0.001	0.0099	0.0049
	3228	0.001	0.0099	0.0049
	3227	0.0009	0.0099	0.0049
	3226	0.0009	0.0099	0.0049
	3225	0.001	0.0099	0.0049
	3224	0.001	0.0098	0.005
	3223	0.001	0.0098	0.005
	3222	0.001	0.0099	0.005
	3221	0.0011	0.0099	0.005
	3220	0.0011	0.0099	0.0049
	3219	0.0011	0.0099	0.005
	3218	0.001	0.0099	0.005
	3217	0.001	0.0099	0.005
	3216	0.001	0.0099	0.005
	3215	0.001	0.0099	0.005
	3214	0.001	0.0099	0.005
	3213	0.001	0.0099	0.005
	3212	0.0011	0.0099	0.005
	3211	0.0011	0.0099	0.0049
	3210	0.0011	0.0099	0.005
	3209	0.0011	0.0099	0.005
	3208	0.0012	0.0099	0.005
	3207	0.0012	0.0099	0.005
	3206	0.0011	0.0099	0.005
	3205	0.0011	0.0099	0.005
	3204	0.0011	0.0099	0.005
	3203	0.0011	0.0099	0.005
	3202	0.0011	0.0099	0.005
	3201	0.001	0.0099	0.005
	3200	0.0009	0.0099	0.005
	3199	0.001	0.0099	0.005
	3198	0.0011	0.0099	0.005
	3197	0.0011	0.0099	0.005
	3196	0.0011	0.0099	0.005
	3195	0.0012	0.0099	0.005
	3194	0.0012	0.0099	0.005
	3193	0.0012	0.0099	0.005
	3192	0.0012	0.0099	0.005
	3191	0.0011	0.0099	0.005
	3190	0.0011	0.0099	0.005
	3189	0.0011	0.0099	0.005
	3188	0.0012	0.0099	0.005
	3187	0.0012	0.0099	0.005
	3186	0.0011	0.0098	0.005
	3185	0.0011	0.0098	0.005
	3184	0.0011	0.0098	0.005
	3183	0.0012	0.0098	0.005
	3182	0.0012	0.0098	0.005
	3181	0.0012	0.0098	0.005
	3180	0.0011	0.0098	0.005
	3179	0.0011	0.0098	0.005
	3178	0.0011	0.0098	0.005
	3177	0.0012	0.0098	0.005
	3176	0.0012	0.0099	0.005
	3175	0.0012	0.0099	0.005
	3174	0.0013	0.0098	0.005
	3173	0.0013	0.0098	0.005
	3172	0.0012	0.0098	0.005
	3171	0.0012	0.0098	0.005
	3170	0.0013	0.0098	0.005
	3169	0.0013	0.0098	0.0049
	3168	0.0013	0.0098	0.0049
	3167	0.0013	0.0098	0.005
	3166	0.0012	0.0098	0.005
	3165	0.0013	0.0098	0.005
	3164	0.0014	0.0098	0.005
	3163	0.0014	0.0098	0.005
	3162	0.0014	0.0098	0.005
	3161	0.0015	0.0098	0.005
	3160	0.0014	0.0098	0.005
	3159	0.0013	0.0098	0.005
	3158	0.0014	0.0098	0.005
	3157	0.0013	0.0098	0.005
	3156	0.0013	0.0098	0.005
	3155	0.0013	0.0098	0.005
	3154	0.0013	0.0098	0.005
	3153	0.0014	0.0098	0.005
	3152	0.0014	0.0098	0.005
	3151	0.0014	0.0098	0.005
	3150	0.0013	0.0098	0.005
	3149	0.0013	0.0098	0.005
	3148	0.0013	0.0098	0.005
	3147	0.0014	0.0098	0.005
	3146	0.0014	0.0098	0.005
	3145	0.0014	0.0098	0.005
	3144	0.0014	0.0098	0.005
	3143	0.0014	0.0098	0.005
	3142	0.0014	0.0098	0.005
	3141	0.0014	0.0098	0.005
	3140	0.0013	0.0098	0.0049
	3139	0.0014	0.0098	0.005
	3138	0.0014	0.0098	0.005
	3137	0.0014	0.0098	0.005
	3136	0.0014	0.0098	0.005
	3135	0.0014	0.0098	0.005
	3134	0.0014	0.0098	0.005
	3133	0.0014	0.0098	0.005
	3132	0.0014	0.0098	0.005
	3131	0.0015	0.0098	0.005
	3130	0.0014	0.0098	0.005
	3129	0.0014	0.0098	0.005
	3128	0.0015	0.0098	0.005
	3127	0.0015	0.0098	0.005
	3126	0.0014	0.0098	0.005
	3125	0.0014	0.0098	0.005
	3124	0.0015	0.0098	0.005
	3123	0.0015	0.0098	0.005
	3122	0.0016	0.0098	0.005
	3121	0.0016	0.0098	0.005
	3120	0.0016	0.0098	0.005
	3119	0.0016	0.0098	0.005
	3118	0.0016	0.0098	0.005
	3117	0.0017	0.0098	0.005
	3116	0.0018	0.0098	0.005
	3115	0.0019	0.0098	0.005
	3114	0.0019	0.0098	0.005
	3113	0.002	0.0098	0.005
	3112	0.0021	0.0098	0.0049
	3111	0.0021	0.0098	0.0049
	3110	0.0022	0.0098	0.0049
	3109	0.0024	0.0098	0.005
	3108	0.0025	0.0098	0.005
	3107	0.0027	0.0098	0.005
	3106	0.0028	0.0098	0.005
	3105	0.0029	0.0098	0.005
	3104	0.0029	0.0099	0.005
	3103	0.003	0.0099	0.005
	3102	0.003	0.0099	0.005
	3101	0.0029	0.0099	0.005
	3100	0.0028	0.0098	0.005
	3099	0.0028	0.0098	0.005
	3098	0.0028	0.0098	0.005
	3097	0.0028	0.0099	0.005
	3096	0.0028	0.0099	0.005
	3095	0.0029	0.0099	0.005
	3094	0.0029	0.0099	0.005
	3093	0.003	0.0099	0.005
	3092	0.0033	0.0099	0.005
	3091	0.0036	0.0099	0.005
	3090	0.0039	0.0099	0.005
	3089	0.0043	0.0099	0.005
	3088	0.0048	0.0099	0.005
	3087	0.0052	0.0099	0.005
	3086	0.0057	0.01	0.005
	3085	0.0062	0.01	0.0051
	3084	0.0065	0.01	0.0051
	3083	0.0067	0.01	0.0051
	3082	0.0066	0.01	0.0051
	3081	0.0064	0.01	0.0051
	3080	0.006	0.01	0.005
	3079	0.0057	0.01	0.005
	3078	0.0054	0.01	0.005
	3077	0.0051	0.01	0.005
	3076	0.0049	0.01	0.005
	3075	0.0049	0.01	0.005
	3074	0.0049	0.01	0.005
	3073	0.0049	0.01	0.005
	3072	0.005	0.01	0.005
	3071	0.0052	0.01	0.005
	3070	0.0055	0.01	0.005
	3069	0.0057	0.01	0.005
	3068	0.0061	0.01	0.0051
	3067	0.0065	0.01	0.005
	3066	0.007	0.01	0.005
	3065	0.0076	0.0101	0.005
	3064	0.0081	0.0101	0.0051
	3063	0.0086	0.0101	0.0051
	3062	0.0089	0.0101	0.0051
	3061	0.0091	0.0101	0.0051
	3060	0.0091	0.0101	0.0051
	3059	0.0089	0.0101	0.0051
	3058	0.0086	0.0101	0.0051
	3057	0.008	0.0101	0.0051
	3056	0.0075	0.0101	0.0051
	3055	0.007	0.0101	0.0051
	3054	0.0065	0.0101	0.0051
	3053	0.0062	0.0101	0.0051
	3052	0.0059	0.0101	0.0051
	3051	0.0055	0.01	0.0051
	3050	0.0054	0.01	0.0051
	3049	0.0053	0.01	0.0051
	3048	0.0051	0.01	0.0051
	3047	0.005	0.01	0.0051
	3046	0.005	0.01	0.0051
	3045	0.0052	0.01	0.0051
	3044	0.0053	0.01	0.0051
	3043	0.0055	0.01	0.0051
	3042	0.0056	0.01	0.0051
	3041	0.0058	0.01	0.0051
	3040	0.0061	0.01	0.0051
	3039	0.0064	0.01	0.0051
	3038	0.0069	0.01	0.0051
	3037	0.0074	0.01	0.0051
	3036	0.0081	0.0099	0.0051
	3035	0.0089	0.0099	0.0051
	3034	0.0099	0.01	0.0051
	3033	0.011	0.01	0.0051
	3032	0.0122	0.01	0.0051
	3031	0.0133	0.01	0.0051
	3030	0.0146	0.01	0.0051
	3029	0.0158	0.01	0.0051
	3028	0.0168	0.01	0.0051
	3027	0.0175	0.01	0.0051
	3026	0.0175	0.01	0.0051
	3025	0.0171	0.01	0.0051
	3024	0.0161	0.01	0.0051
	3023	0.0148	0.01	0.0051
	3022	0.0132	0.0099	0.0051
	3021	0.0118	0.0099	0.0051
	3020	0.0105	0.0099	0.0051
	3019	0.0094	0.0099	0.0051
	3018	0.0085	0.0099	0.0051
	3017	0.0078	0.0099	0.0051
	3016	0.0073	0.0099	0.0051
	3015	0.007	0.0099	0.0051
	3014	0.0067	0.0099	0.0051
	3013	0.0066	0.0098	0.0051
	3012	0.0065	0.0098	0.0051
	3011	0.0065	0.0098	0.005
	3010	0.0065	0.0098	0.005
	3009	0.0067	0.0098	0.005
	3008	0.0069	0.0098	0.005
	3007	0.0073	0.0098	0.005
	3006	0.0076	0.0098	0.005
	3005	0.0079	0.0097	0.005
	3004	0.0083	0.0097	0.005
	3003	0.0087	0.0097	0.005
	3002	0.009	0.0097	0.005
	3001	0.0091	0.0097	0.005
	3000	0.0092	0.0097	0.005
	2999	0.0093	0.0097	0.005
	2998	0.0093	0.0097	0.005
	2997	0.0093	0.0097	0.005
	2996	0.0093	0.0097	0.005
	2995	0.0093	0.0097	0.005
	2994	0.0094	0.0097	0.005
	2993	0.0096	0.0097	0.005
	2992	0.0098	0.0097	0.005
	2991	0.0101	0.0097	0.0049
	2990	0.0104	0.0097	0.005
	2989	0.0107	0.0097	0.005
	2988	0.0112	0.0097	0.005
	2987	0.0117	0.0097	0.0049
	2986	0.0122	0.0097	0.0049
	2985	0.0129	0.0097	0.0049
	2984	0.0141	0.0097	0.0049
	2983	0.0155	0.0097	0.0049
	2982	0.0164	0.0097	0.0049
	2981	0.0171	0.0097	0.0049
	2980	0.0179	0.0097	0.0049
	2979	0.0188	0.0097	0.0049
	2978	0.0198	0.0097	0.0049
	2977	0.0211	0.0097	0.0049
	2976	0.0227	0.0098	0.0049
	2975	0.0245	0.0098	0.0049
	2974	0.0266	0.0098	0.0049
	2973	0.0291	0.0098	0.0049
	2972	0.0319	0.0098	0.0049
	2971	0.0349	0.0098	0.0049
	2970	0.0378	0.0099	0.0048
	2969	0.0409	0.0099	0.0048
	2968	0.0444	0.0099	0.0048
	2967	0.0481	0.0099	0.0048
	2966	0.0517	0.0099	0.0048
	2965	0.0551	0.0099	0.0048
	2964	0.0581	0.0099	0.0047
	2963	0.0607	0.0099	0.0047
	2962	0.0626	0.0099	0.0047
	2961	0.0637	0.01	0.0047
	2960	0.0641	0.01	0.0047
	2959	0.0638	0.01	0.0047
	2958	0.0628	0.01	0.0047
	2957	0.0615	0.01	0.0047
	2956	0.0598	0.01	0.0047
	2955	0.0578	0.01	0.0047
	2954	0.0559	0.01	0.0047
	2953	0.0541	0.01	0.0047
	2952	0.0525	0.01	0.0047
	2951	0.0515	0.01	0.0047
	2950	0.0512	0.01	0.0047
	2949	0.0518	0.01	0.0047
	2948	0.0532	0.01	0.0047
	2947	0.0554	0.01	0.0047
	2946	0.0584	0.0101	0.0047
	2945	0.0623	0.0101	0.0047
	2944	0.067	0.0101	0.0047
	2943	0.0723	0.0101	0.0047
	2942	0.0782	0.0101	0.0047
	2941	0.0848	0.0101	0.0047
	2940	0.0921	0.0102	0.0047
	2939	0.0999	0.0102	0.0046
	2938	0.1082	0.0102	0.0046
	2937	0.1169	0.0102	0.0046
	2936	0.1261	0.0103	0.0045
	2935	0.1356	0.0103	0.0045
	2934	0.1458	0.0103	0.0045
	2933	0.1564	0.0103	0.0044
	2932	0.1676	0.0104	0.0044
	2931	0.1792	0.0104	0.0044
	2930	0.1913	0.0104	0.0043
	2929	0.2036	0.0105	0.0043
	2928	0.2164	0.0105	0.0043
	2927	0.2293	0.0105	0.0042
	2926	0.242	0.0105	0.0042
	2925	0.2541	0.0105	0.0042
	2924	0.2649	0.0105	0.0041
	2923	0.2739	0.0105	0.0041
	2922	0.2806	0.0105	0.004
	2921	0.2844	0.0105	0.004
	2920	0.2851	0.0105	0.004
	2919	0.2823	0.0105	0.0039
	2918	0.2764	0.0105	0.0039
	2917	0.2678	0.0105	0.0039
	2916	0.2576	0.0105	0.004
	2915	0.2464	0.0105	0.0041
	2914	0.2351	0.0105	0.0042
	2913	0.224	0.0105	0.0043
	2912	0.2135	0.0105	0.0044
	2911	0.2038	0.0105	0.0045
	2910	0.1949	0.0105	0.0045
	2909	0.1867	0.0105	0.0046
	2908	0.1793	0.0104	0.0046
	2907	0.1725	0.0104	0.0047
	2906	0.1662	0.0104	0.0047
	2905	0.1601	0.0104	0.0047
	2904	0.1543	0.0104	0.0047
	2903	0.1487	0.0103	0.0047
	2902	0.1433	0.0103	0.0047
	2901	0.1379	0.0103	0.0048
	2900	0.1327	0.0103	0.0048
	2899	0.1275	0.0103	0.0048
	2898	0.1225	0.0103	0.0048
	2897	0.1175	0.0102	0.0048
	2896	0.1127	0.0102	0.0048
	2895	0.1078	0.0102	0.0048
	2894	0.1031	0.0102	0.0048
	2893	0.0984	0.0102	0.0048
	2892	0.0938	0.0102	0.0049
	2891	0.0894	0.0102	0.0048
	2890	0.0852	0.0102	0.0048
	2889	0.0813	0.0102	0.0048
	2888	0.0776	0.0102	0.0048
	2887	0.0741	0.0102	0.0048
	2886	0.0711	0.0101	0.0048
	2885	0.0685	0.0101	0.0049
	2884	0.0665	0.0101	0.0049
	2883	0.065	0.0101	0.0049
	2882	0.0639	0.0101	0.0049
	2881	0.0634	0.0101	0.0049
	2880	0.0636	0.0101	0.0049
	2879	0.0642	0.0101	0.0049
	2878	0.0653	0.0101	0.0048
	2877	0.0668	0.0101	0.0048
	2876	0.0683	0.0101	0.0048
	2875	0.0697	0.0101	0.0048
	2874	0.0708	0.0101	0.0048
	2873	0.0712	0.0101	0.0048
	2872	0.071	0.0101	0.0048
	2871	0.0704	0.0101	0.0048
	2870	0.0699	0.0101	0.0048
	2869	0.0698	0.0101	0.0048
	2868	0.0703	0.0101	0.0048
	2867	0.0718	0.0101	0.0048
	2866	0.0743	0.0101	0.0048
	2865	0.0777	0.0101	0.0048
	2864	0.0824	0.0101	0.0048
	2863	0.0882	0.0101	0.0048
	2862	0.0953	0.0101	0.0047
	2861	0.1037	0.0101	0.0047
	2860	0.1135	0.0101	0.0047
	2859	0.1246	0.0101	0.0047
	2858	0.137	0.0101	0.0047
	2857	0.1505	0.0101	0.0046
	2856	0.1645	0.0101	0.0046
	2855	0.1779	0.0102	0.0046
	2854	0.1898	0.0102	0.0045
	2853	0.1988	0.0102	0.0045
	2852	0.2034	0.0102	0.0044
	2851	0.2025	0.0102	0.0044
	2850	0.1961	0.0102	0.0043
	2849	0.1851	0.0102	0.0044
	2848	0.1709	0.0102	0.0044
	2847	0.1549	0.0102	0.0045
	2846	0.1382	0.0102	0.0046
	2845	0.1217	0.0102	0.0047
	2844	0.1061	0.0102	0.0048
	2843	0.0918	0.0101	0.0049
	2842	0.0792	0.0101	0.0049
	2841	0.0684	0.0101	0.0049
	2840	0.0594	0.0101	0.0049
	2839	0.0519	0.01	0.005
	2838	0.0457	0.01	0.005
	2837	0.0405	0.01	0.005
	2836	0.0363	0.01	0.005
	2835	0.0328	0.0099	0.005
	2834	0.0299	0.0099	0.005
	2833	0.0276	0.0099	0.005
	2832	0.0255	0.0099	0.005
	2831	0.0238	0.0098	0.005
	2830	0.0223	0.0098	0.005
	2829	0.021	0.0098	0.005
	2828	0.0199	0.0098	0.005
	2827	0.0189	0.0098	0.005
	2826	0.0181	0.0098	0.005
	2825	0.0172	0.0098	0.005
	2824	0.0165	0.0098	0.005
	2823	0.0159	0.0098	0.005
	2822	0.0153	0.0098	0.005
	2821	0.0147	0.0098	0.005
	2820	0.0141	0.0098	0.005
	2819	0.0137	0.0097	0.005
	2818	0.0133	0.0097	0.005
	2817	0.0128	0.0097	0.005
	2816	0.0125	0.0097	0.005
	2815	0.0121	0.0097	0.005
	2814	0.0118	0.0097	0.005
	2813	0.0115	0.0097	0.005
	2812	0.0111	0.0097	0.005
	2811	0.0108	0.0097	0.005
	2810	0.0106	0.0097	0.005
	2809	0.0103	0.0097	0.005
	2808	0.01	0.0097	0.005
	2807	0.0098	0.0097	0.005
	2806	0.0095	0.0097	0.005
	2805	0.0092	0.0097	0.005
	2804	0.009	0.0096	0.005
	2803	0.0088	0.0096	0.005
	2802	0.0086	0.0096	0.005
	2801	0.0084	0.0096	0.005
	2800	0.0082	0.0096	0.005
	2799	0.008	0.0096	0.005
	2798	0.0078	0.0096	0.005
	2797	0.0076	0.0096	0.005
	2796	0.0075	0.0096	0.005
	2795	0.0073	0.0096	0.005
	2794	0.0072	0.0096	0.005
	2793	0.007	0.0096	0.005
	2792	0.0068	0.0096	0.005
	2791	0.0067	0.0096	0.005
	2790	0.0066	0.0096	0.005
	2789	0.0063	0.0096	0.005
	2788	0.0062	0.0096	0.005
	2787	0.0062	0.0096	0.005
	2786	0.006	0.0096	0.005
	2785	0.0058	0.0096	0.005
	2784	0.0057	0.0096	0.005
	2783	0.0056	0.0096	0.005
	2782	0.0055	0.0096	0.005
	2781	0.0054	0.0096	0.005
	2780	0.0053	0.0096	0.005
	2779	0.0052	0.0096	0.005
	2778	0.0051	0.0096	0.005
	2777	0.005	0.0096	0.005
	2776	0.005	0.0096	0.005
	2775	0.0049	0.0096	0.005
	2774	0.0048	0.0096	0.005
	2773	0.0047	0.0096	0.005
	2772	0.0047	0.0096	0.005
	2771	0.0046	0.0096	0.005
	2770	0.0046	0.0096	0.0049
	2769	0.0045	0.0096	0.0049
	2768	0.0044	0.0096	0.005
	2767	0.0044	0.0096	0.005
	2766	0.0044	0.0096	0.005
	2765	0.0043	0.0095	0.005
	2764	0.0043	0.0095	0.005
	2763	0.0042	0.0095	0.005
	2762	0.0042	0.0095	0.005
	2761	0.0042	0.0095	0.005
	2760	0.0042	0.0095	0.005
	2759	0.0042	0.0095	0.0049
	2758	0.0041	0.0095	0.0049
	2757	0.0041	0.0095	0.005
	2756	0.0041	0.0095	0.005
	2755	0.0041	0.0095	0.005
	2754	0.0041	0.0095	0.005
	2753	0.0041	0.0095	0.005
	2752	0.0041	0.0095	0.005
	2751	0.0041	0.0095	0.005
	2750	0.0041	0.0095	0.005
	2749	0.0041	0.0095	0.005
	2748	0.0041	0.0095	0.005
	2747	0.0041	0.0095	0.005
	2746	0.0041	0.0095	0.005
	2745	0.0041	0.0095	0.005
	2744	0.0042	0.0095	0.005
	2743	0.0041	0.0095	0.005
	2742	0.0042	0.0095	0.005
	2741	0.0042	0.0095	0.005
	2740	0.0042	0.0095	0.005
	2739	0.0043	0.0095	0.005
	2738	0.0043	0.0095	0.005
	2737	0.0043	0.0095	0.005
	2736	0.0043	0.0095	0.005
	2735	0.0044	0.0095	0.005
	2734	0.0044	0.0095	0.005
	2733	0.0045	0.0095	0.005
	2732	0.0046	0.0095	0.005
	2731	0.0046	0.0095	0.005
	2730	0.0046	0.0095	0.005
	2729	0.0046	0.0095	0.005
	2728	0.0045	0.0095	0.005
	2727	0.0045	0.0095	0.005
	2726	0.0044	0.0095	0.005
	2725	0.0044	0.0095	0.005
	2724	0.0044	0.0095	0.005
	2723	0.0044	0.0095	0.005
	2722	0.0043	0.0095	0.005
	2721	0.0043	0.0095	0.005
	2720	0.0043	0.0095	0.005
	2719	0.0043	0.0095	0.005
	2718	0.0042	0.0095	0.005
	2717	0.0041	0.0095	0.005
	2716	0.0041	0.0095	0.005
	2715	0.0041	0.0095	0.005
	2714	0.0041	0.0095	0.005
	2713	0.0041	0.0095	0.005
	2712	0.0041	0.0095	0.005
	2711	0.004	0.0095	0.005
	2710	0.004	0.0095	0.005
	2709	0.004	0.0095	0.005
	2708	0.004	0.0095	0.005
	2707	0.004	0.0095	0.005
	2706	0.004	0.0095	0.005
	2705	0.004	0.0095	0.005
	2704	0.004	0.0095	0.005
	2703	0.004	0.0095	0.005
	2702	0.004	0.0095	0.005
	2701	0.004	0.0095	0.005
	2700	0.004	0.0095	0.005
	2699	0.004	0.0095	0.005
	2698	0.004	0.0095	0.005
	2697	0.0041	0.0095	0.005
	2696	0.0042	0.0094	0.005
	2695	0.0042	0.0094	0.005
	2694	0.0042	0.0094	0.005
	2693	0.0042	0.0095	0.005
	2692	0.0043	0.0095	0.005
	2691	0.0042	0.0095	0.005
	2690	0.0043	0.0095	0.005
	2689	0.0043	0.0095	0.005
	2688	0.0043	0.0095	0.005
	2687	0.0043	0.0095	0.005
	2686	0.0044	0.0095	0.005
	2685	0.0043	0.0095	0.005
	2684	0.0043	0.0095	0.005
	2683	0.0044	0.0095	0.005
	2682	0.0044	0.0095	0.005
	2681	0.0043	0.0095	0.005
	2680	0.0043	0.0095	0.005
	2679	0.0043	0.0095	0.005
	2678	0.0043	0.0095	0.005
	2677	0.0043	0.0095	0.005
	2676	0.0042	0.0095	0.005
	2675	0.0042	0.0095	0.005
	2674	0.0042	0.0095	0.005
	2673	0.0042	0.0095	0.005
	2672	0.0042	0.0095	0.005
	2671	0.0042	0.0095	0.005
	2670	0.0042	0.0095	0.005
	2669	0.0041	0.0095	0.005
	2668	0.0041	0.0095	0.005
	2667	0.0041	0.0095	0.005
	2666	0.004	0.0095	0.005
	2665	0.004	0.0095	0.005
	2664	0.004	0.0095	0.005
	2663	0.004	0.0095	0.005
	2662	0.004	0.0095	0.005
	2661	0.0039	0.0096	0.005
	2660	0.0039	0.0096	0.005
	2659	0.004	0.0096	0.005
	2658	0.004	0.0096	0.005
	2657	0.004	0.0096	0.0051
	2656	0.0039	0.0096	0.0051
	2655	0.0039	0.0096	0.0051
	2654	0.0039	0.0096	0.0051
	2653	0.0039	0.0097	0.0051
	2652	0.0038	0.0097	0.0051
	2651	0.0038	0.0097	0.0051
	2650	0.0038	0.0097	0.0051
	2649	0.0038	0.0097	0.0051
	2648	0.0038	0.0097	0.0051
	2647	0.0038	0.0097	0.0051
	2646	0.0038	0.0097	0.0051
	2645	0.0038	0.0097	0.0051
	2644	0.0037	0.0097	0.0051
	2643	0.0036	0.0097	0.0051
	2642	0.0037	0.0097	0.0051
	2641	0.0037	0.0097	0.0051
	2640	0.0037	0.0097	0.0051
	2639	0.0037	0.0097	0.0052
	2638	0.0036	0.0097	0.0052
	2637	0.0036	0.0097	0.0052
	2636	0.0036	0.0097	0.0052
	2635	0.0036	0.0097	0.0052
	2634	0.0037	0.0097	0.0051
	2633	0.0036	0.0097	0.0051
	2632	0.0036	0.0097	0.0052
	2631	0.0036	0.0097	0.0052
	2630	0.0035	0.0097	0.0052
	2629	0.0035	0.0097	0.0052
	2628	0.0035	0.0097	0.0052
	2627	0.0034	0.0098	0.0052
	2626	0.0034	0.0098	0.0052
	2625	0.0034	0.0098	0.0051
	2624	0.0034	0.0098	0.0051
	2623	0.0034	0.0098	0.0051
	2622	0.0035	0.0098	0.0051
	2621	0.0034	0.0098	0.0051
	2620	0.0034	0.0098	0.0051
	2619	0.0033	0.0098	0.0052
	2618	0.0033	0.0098	0.0052
	2617	0.0033	0.0098	0.0052
	2616	0.0033	0.0098	0.0052
	2615	0.0033	0.0098	0.0052
	2614	0.0033	0.0098	0.0052
	2613	0.0033	0.0098	0.0052
	2612	0.0033	0.0098	0.0052
	2611	0.0032	0.0098	0.0052
	2610	0.0032	0.0098	0.0052
	2609	0.0032	0.0098	0.0052
	2608	0.0032	0.0098	0.0052
	2607	0.0033	0.0098	0.0052
	2606	0.0033	0.0098	0.0052
	2605	0.0033	0.0098	0.0051
	2604	0.0032	0.0098	0.0051
	2603	0.0032	0.0098	0.0052
	2602	0.0033	0.0098	0.0052
	2601	0.0033	0.0098	0.0052
	2600	0.0031	0.0098	0.0052
	2599	0.0031	0.0098	0.0052
	2598	0.0031	0.0098	0.0052
	2597	0.0031	0.0098	0.0052
	2596	0.0031	0.0098	0.0052
	2595	0.0031	0.0098	0.0052
	2594	0.0031	0.0098	0.0051
	2593	0.003	0.0098	0.0051
	2592	0.0029	0.0098	0.0052
	2591	0.0028	0.0098	0.0052
	2590	0.0028	0.0098	0.0052
	2589	0.0028	0.0098	0.0052
	2588	0.0029	0.0098	0.0052
	2587	0.0029	0.0098	0.0052
	2586	0.0028	0.0098	0.0052
	2585	0.0028	0.0098	0.0052
	2584	0.0028	0.0098	0.0052
	2583	0.0027	0.0098	0.0052
	2582	0.0026	0.0098	0.0052
	2581	0.0026	0.0098	0.0052
	2580	0.0026	0.0098	0.0052
	2579	0.0026	0.0098	0.0052
	2578	0.0026	0.0098	0.0052
	2577	0.0026	0.0098	0.0052
	2576	0.0026	0.0098	0.0052
	2575	0.0025	0.0098	0.0052
	2574	0.0025	0.0098	0.0052
	2573	0.0024	0.0098	0.0052
	2572	0.0024	0.0098	0.0052
	2571	0.0023	0.0098	0.0052
	2570	0.0022	0.0098	0.0052
	2569	0.0023	0.0098	0.0052
	2568	0.0024	0.0098	0.0052
	2567	0.0023	0.0098	0.0052
	2566	0.0022	0.0098	0.0052
	2565	0.0021	0.0098	0.0052
	2564	0.0021	0.0098	0.0052
	2563	0.0021	0.0098	0.0052
	2562	0.0021	0.0098	0.0052
	2561	0.0021	0.0098	0.0052
	2560	0.0021	0.0098	0.0052
	2559	0.0021	0.0098	0.0052
	2558	0.0021	0.0098	0.0052
	2557	0.0021	0.0098	0.0052
	2556	0.0021	0.0098	0.0052
	2555	0.0021	0.0097	0.0052
	2554	0.0022	0.0097	0.0052
	2553	0.0022	0.0097	0.0052
	2552	0.0022	0.0097	0.0052
	2551	0.0021	0.0098	0.0052
	2550	0.002	0.0098	0.0053
	2549	0.0019	0.0098	0.0053
	2548	0.0019	0.0098	0.0052
	2547	0.0019	0.0098	0.0052
	2546	0.0019	0.0098	0.0051
	2545	0.002	0.0098	0.0051
	2544	0.002	0.0098	0.0051
	2543	0.002	0.0098	0.0051
	2542	0.0019	0.0097	0.0051
	2541	0.0019	0.0097	0.0051
	2540	0.002	0.0097	0.0051
	2539	0.0019	0.0097	0.0051
	2538	0.0018	0.0097	0.0051
	2537	0.0018	0.0097	0.0051
	2536	0.0019	0.0097	0.0052
	2535	0.0019	0.0098	0.0052
	2534	0.0018	0.0098	0.0052
	2533	0.0018	0.0098	0.0051
	2532	0.0017	0.0098	0.0052
	2531	0.0017	0.0097	0.0052
	2530	0.0017	0.0097	0.0052
	2529	0.0018	0.0097	0.0052
	2528	0.0018	0.0097	0.0052
	2527	0.0017	0.0097	0.0052
	2526	0.0017	0.0097	0.0052
	2525	0.0017	0.0097	0.0052
	2524	0.0016	0.0097	0.0052
	2523	0.0017	0.0097	0.0052
	2522	0.0017	0.0097	0.0051
	2521	0.0018	0.0097	0.0051
	2520	0.0017	0.0097	0.0051
	2519	0.0017	0.0097	0.0051
	2518	0.0016	0.0097	0.0051
	2517	0.0015	0.0097	0.0052
	2516	0.0016	0.0097	0.0052
	2515	0.0016	0.0097	0.0052
	2514	0.0015	0.0097	0.0052
	2513	0.0015	0.0097	0.0052
	2512	0.0016	0.0097	0.0052
	2511	0.0016	0.0097	0.0052
	2510	0.0016	0.0097	0.0052
	2509	0.0015	0.0097	0.0051
	2508	0.0015	0.0097	0.0051
	2507	0.0015	0.0097	0.0051
	2506	0.0014	0.0097	0.0051
	2505	0.0014	0.0097	0.0052
	2504	0.0014	0.0097	0.0052
	2503	0.0014	0.0097	0.0052
	2502	0.0014	0.0097	0.0052
	2501	0.0014	0.0097	0.0052
	2500	0.0014	0.0097	0.0052
	2499	0.0015	0.0097	0.0052
	2498	0.0014	0.0097	0.0051
	2497	0.0014	0.0097	0.0051
	2496	0.0014	0.0097	0.0051
	2495	0.0014	0.0097	0.0051
	2494	0.0014	0.0097	0.0051
	2493	0.0014	0.0097	0.0052
	2492	0.0014	0.0097	0.0052
	2491	0.0015	0.0097	0.0052
	2490	0.0014	0.0097	0.0051
	2489	0.0013	0.0096	0.0051
	2488	0.0014	0.0096	0.0051
	2487	0.0015	0.0096	0.0051
	2486	0.0014	0.0097	0.0051
	2485	0.0013	0.0097	0.0051
	2484	0.0013	0.0096	0.0051
	2483	0.0013	0.0096	0.0051
	2482	0.0013	0.0097	0.0051
	2481	0.0013	0.0097	0.0051
	2480	0.0013	0.0097	0.0051
	2479	0.0013	0.0097	0.0051
	2478	0.0013	0.0097	0.0051
	2477	0.0013	0.0097	0.0052
	2476	0.0012	0.0097	0.0052
	2475	0.0012	0.0097	0.0052
	2474	0.0012	0.0096	0.0052
	2473	0.0012	0.0096	0.0052
	2472	0.0011	0.0096	0.0052
	2471	0.0012	0.0096	0.0052
	2470	0.0012	0.0096	0.0052
	2469	0.0012	0.0097	0.0052
	2468	0.0012	0.0097	0.0052
	2467	0.0012	0.0097	0.0052
	2466	0.0012	0.0097	0.0052
	2465	0.0011	0.0096	0.0052
	2464	0.0011	0.0096	0.0052
	2463	0.0012	0.0096	0.0051
	2462	0.0013	0.0096	0.0051
	2461	0.0012	0.0097	0.0051
	2460	0.0012	0.0097	0.0052
	2459	0.0014	0.0097	0.0052
	2458	0.0014	0.0097	0.0052
	2457	0.0013	0.0097	0.0052
	2456	0.0012	0.0097	0.0052
	2455	0.0012	0.0097	0.0052
	2454	0.0012	0.0097	0.0052
	2453	0.0012	0.0097	0.0052
	2452	0.0012	0.0097	0.0052
	2451	0.0012	0.0097	0.0052
	2450	0.0012	0.0097	0.0052
	2449	0.0012	0.0097	0.0052
	2448	0.0011	0.0097	0.0052
	2447	0.0011	0.0097	0.0052
	2446	0.0012	0.0097	0.0052
	2445	0.0011	0.0097	0.0052
	2444	0.0011	0.0097	0.0052
	2443	0.0011	0.0097	0.0052
	2442	0.0012	0.0097	0.0052
	2441	0.0012	0.0097	0.0051
	2440	0.0012	0.0097	0.0051
	2439	0.0012	0.0097	0.0051
	2438	0.0012	0.0097	0.0051
	2437	0.0012	0.0096	0.0051
	2436	0.0011	0.0096	0.0051
	2435	0.0011	0.0096	0.0051
	2434	0.0012	0.0096	0.0051
	2433	0.0012	0.0096	0.0051
	2432	0.0011	0.0096	0.0052
	2431	0.0011	0.0096	0.0052
	2430	0.0011	0.0096	0.0051
	2429	0.0011	0.0095	0.0051
	2428	0.0011	0.0095	0.0051
	2427	0.001	0.0095	0.0051
	2426	0.0011	0.0095	0.0051
	2425	0.0011	0.0095	0.0051
	2424	0.001	0.0096	0.0051
	2423	0.001	0.0096	0.0051
	2422	0.001	0.0095	0.0051
	2421	0.001	0.0095	0.0051
	2420	0.001	0.0096	0.0051
	2419	0.0011	0.0096	0.0051
	2418	0.0011	0.0096	0.0051
	2417	0.0011	0.0096	0.0051
	2416	0.0012	0.0096	0.0051
	2415	0.0012	0.0096	0.0051
	2414	0.0011	0.0096	0.0051
	2413	0.0011	0.0095	0.0051
	2412	0.0011	0.0096	0.0051
	2411	0.0012	0.0096	0.0051
	2410	0.0012	0.0096	0.0051
	2409	0.0012	0.0096	0.0051
	2408	0.0011	0.0095	0.0051
	2407	0.0011	0.0095	0.0051
	2406	0.0011	0.0095	0.0051
	2405	0.0011	0.0095	0.0051
	2404	0.0011	0.0094	0.0051
	2403	0.0012	0.0094	0.0051
	2402	0.001	0.0094	0.0051
	2401	0.001	0.0094	0.0051
	2400	0.001	0.0095	0.0051
	2399	0.0011	0.0095	0.005
	2398	0.0011	0.0095	0.005
	2397	0.0011	0.0094	0.005
	2396	0.001	0.0094	0.0051
	2395	0.001	0.0094	0.0051
	2394	0.001	0.0094	0.0051
	2393	0.0011	0.0094	0.0051
	2392	0.0011	0.0094	0.0051
	2391	0.0011	0.0094	0.0051
	2390	0.0011	0.0094	0.0051
	2389	0.0012	0.0094	0.0051
	2388	0.0011	0.0094	0.0051
	2387	0.0011	0.0094	0.0051
	2386	0.0012	0.0094	0.0051
	2385	0.0014	0.0094	0.0051
	2384	0.0015	0.0094	0.005
	2383	0.0015	0.0094	0.005
	2382	0.0015	0.0094	0.005
	2381	0.0015	0.0094	0.005
	2380	0.0014	0.0093	0.005
	2379	0.0011	0.0093	0.0049
	2378	0.0008	0.0093	0.005
	2377	0.0006	0.0093	0.005
	2376	0.0005	0.0093	0.005
	2375	0.0005	0.0093	0.005
	2374	0.0005	0.0093	0.005
	2373	0.0006	0.0093	0.005
	2372	0.0008	0.0093	0.005
	2371	0.0008	0.0093	0.005
	2370	0.0008	0.0094	0.005
	2369	0.0008	0.0093	0.005
	2368	0.0007	0.0093	0.005
	2367	0.0007	0.0093	0.005
	2366	0.0008	0.0093	0.005
	2365	0.0007	0.0093	0.005
	2364	0.0005	0.0093	0.005
	2363	0.0005	0.0094	0.005
	2362	0.0008	0.0094	0.005
	2361	0.001	0.0094	0.005
	2360	0.0009	0.0094	0.005
	2359	0.0007	0.0094	0.005
	2358	0.0009	0.0094	0.005
	2357	0.0011	0.0094	0.005
	2356	0.0011	0.0094	0.005
	2355	0.0008	0.0094	0.005
	2354	0.0008	0.0093	0.005
	2353	0.0008	0.0093	0.005
	2352	0.0008	0.0093	0.005
	2351	0.001	0.0094	0.005
	2350	0.0011	0.0094	0.005
	2349	0.0012	0.0093	0.005
	2348	0.0013	0.0093	0.005
	2347	0.001	0.0093	0.005
	2346	0.001	0.0093	0.005
	2345	0.0011	0.0093	0.005
	2344	0.0015	0.0094	0.005
	2343	0.0014	0.0094	0.005
	2342	0.0015	0.0094	0.005
	2341	0.0011	0.0094	0.005
	2340	0.001	0.0094	0.005
	2339	0.0009	0.0095	0.005
	2338	0.0011	0.0095	0.005
	2337	0.001	0.0095	0.005
	2336	0.0008	0.0095	0.005
	2335	0.0009	0.0095	0.005
	2334	0.001	0.0095	0.005
	2333	0.0009	0.0095	0.005
	2332	0.001	0.0095	0.0051
	2331	0.0009	0.0095	0.005
	2330	0.0011	0.0095	0.005
	2329	0.0013	0.0095	0.005
	2328	0.0014	0.0095	0.005
	2327	0.0014	0.0096	0.0051
	2326	0.0015	0.0097	0.0051
	2325	0.0021	0.0098	0.0052
	2324	0.0023	0.0099	0.0052
	2323	0.0021	0.0099	0.0052
	2322	0.0019	0.0099	0.0052
	2321	0.0019	0.0098	0.0052
	2320	0.0018	0.0098	0.0052
	2319	0.0017	0.0098	0.0052
	2318	0.0016	0.0098	0.0052
	2317	0.0018	0.0098	0.0051
	2316	0.0017	0.0097	0.0051
	2315	0.0017	0.0097	0.0052
	2314	0.0017	0.0097	0.0052
	2313	0.0018	0.0097	0.0052
	2312	0.0018	0.0097	0.0052
	2311	0.0019	0.0097	0.0052
	2310	0.0019	0.0097	0.0052
	2309	0.0021	0.0097	0.0051
	2308	0.0018	0.0097	0.0052
	2307	0.002	0.0097	0.0052
	2306	0.0017	0.0097	0.0052
	2305	0.0019	0.0097	0.0052
	2304	0.0017	0.0097	0.0052
	2303	0.002	0.0097	0.0052
	2302	0.0018	0.0097	0.0052
	2301	0.002	0.0098	0.0052
	2300	0.0019	0.0098	0.0052
	2299	0.0019	0.0098	0.0052
	2298	0.0017	0.0098	0.0052
	2297	0.0017	0.0099	0.0053
	2296	0.0017	0.0099	0.0053
	2295	0.0018	0.0099	0.0053
	2294	0.0018	0.0099	0.0053
	2293	0.0017	0.0099	0.0053
	2292	0.0017	0.0099	0.0053
	2291	0.0017	0.01	0.0053
	2290	0.0017	0.01	0.0053
	2289	0.0016	0.01	0.0053
	2288	0.0017	0.01	0.0053
	2287	0.0017	0.0101	0.0053
	2286	0.0016	0.0101	0.0053
	2285	0.0017	0.0101	0.0053
	2284	0.0017	0.0101	0.0053
	2283	0.0015	0.0101	0.0054
	2282	0.0014	0.01	0.0054
	2281	0.0014	0.01	0.0054
	2280	0.0015	0.01	0.0054
	2279	0.0015	0.01	0.0054
	2278	0.0014	0.01	0.0054
	2277	0.0014	0.01	0.0054
	2276	0.0014	0.01	0.0054
	2275	0.0014	0.01	0.0054
	2274	0.0014	0.01	0.0053
	2273	0.0014	0.01	0.0053
	2272	0.0013	0.01	0.0053
	2271	0.0013	0.01	0.0053
	2270	0.0014	0.01	0.0053
	2269	0.0013	0.01	0.0054
	2268	0.0013	0.01	0.0054
	2267	0.0013	0.01	0.0054
	2266	0.0013	0.0099	0.0054
	2265	0.0012	0.0099	0.0054
	2264	0.0012	0.0099	0.0053
	2263	0.0012	0.0099	0.0053
	2262	0.0012	0.0099	0.0053
	2261	0.0012	0.01	0.0053
	2260	0.0011	0.01	0.0053
	2259	0.0012	0.01	0.0053
	2258	0.0013	0.01	0.0053
	2257	0.0014	0.01	0.0053
	2256	0.0013	0.01	0.0053
	2255	0.0011	0.01	0.0052
	2254	0.0012	0.01	0.0052
	2253	0.0012	0.01	0.0053
	2252	0.0011	0.01	0.0053
	2251	0.0012	0.01	0.0053
	2250	0.0011	0.01	0.0053
	2249	0.001	0.01	0.0054
	2248	0.0008	0.01	0.0054
	2247	0.0008	0.01	0.0054
	2246	0.0009	0.01	0.0054
	2245	0.0011	0.01	0.0053
	2244	0.0011	0.01	0.0053
	2243	0.0011	0.01	0.0053
	2242	0.001	0.01	0.0053
	2241	0.0009	0.0101	0.0053
	2240	0.0009	0.0101	0.0054
	2239	0.001	0.0102	0.0054
	2238	0.0012	0.0102	0.0054
	2237	0.0012	0.0102	0.0054
	2236	0.0011	0.0102	0.0054
	2235	0.001	0.0101	0.0054
	2234	0.001	0.0101	0.0054
	2233	0.0009	0.01	0.0054
	2232	0.0008	0.01	0.0055
	2231	0.0009	0.01	0.0054
	2230	0.0008	0.01	0.0054
	2229	0.0008	0.01	0.0054
	2228	0.001	0.01	0.0053
	2227	0.0011	0.0101	0.0053
	2226	0.001	0.0101	0.0053
	2225	0.001	0.01	0.0053
	2224	0.001	0.01	0.0054
	2223	0.0011	0.0099	0.0054
	2222	0.0008	0.01	0.0054
	2221	0.0007	0.01	0.0054
	2220	0.0009	0.0101	0.0053
	2219	0.0011	0.0101	0.0053
	2218	0.0011	0.0101	0.0053
	2217	0.0011	0.01	0.0054
	2216	0.001	0.01	0.0055
	2215	0.001	0.01	0.0056
	2214	0.001	0.01	0.0056
	2213	0.001	0.0101	0.0056
	2212	0.0007	0.0101	0.0056
	2211	0.0007	0.0101	0.0055
	2210	0.0007	0.0101	0.0055
	2209	0.0007	0.0101	0.0054
	2208	0.001	0.0101	0.0054
	2207	0.0011	0.0101	0.0055
	2206	0.001	0.0101	0.0056
	2205	0.001	0.0101	0.0056
	2204	0.0007	0.0101	0.0056
	2203	0.0008	0.0101	0.0056
	2202	0.001	0.0102	0.0055
	2201	0.0011	0.0102	0.0054
	2200	0.0012	0.0102	0.0053
	2199	0.0012	0.0101	0.0053
	2198	0.001	0.0101	0.0054
	2197	0.0008	0.0101	0.0055
	2196	0.0008	0.0102	0.0055
	2195	0.0009	0.0102	0.0056
	2194	0.001	0.0102	0.0057
	2193	0.0008	0.0102	0.0057
	2192	0.0008	0.0102	0.0056
	2191	0.001	0.0102	0.0055
	2190	0.001	0.0103	0.0055
	2189	0.0009	0.0103	0.0055
	2188	0.001	0.0103	0.0056
	2187	0.001	0.0103	0.0057
	2186	0.001	0.0103	0.0057
	2185	0.001	0.0103	0.0057
	2184	0.001	0.0104	0.0056
	2183	0.001	0.0103	0.0055
	2182	0.0008	0.0102	0.0055
	2181	0.0006	0.0101	0.0055
	2180	0.0006	0.0101	0.0056
	2179	0.0007	0.0101	0.0057
	2178	0.0007	0.0101	0.0057
	2177	0.0008	0.0101	0.0058
	2176	0.0008	0.0101	0.0058
	2175	0.0006	0.0101	0.0057
	2174	0.0005	0.0101	0.0056
	2173	0.0006	0.0101	0.0055
	2172	0.0008	0.0101	0.0054
	2171	0.0011	0.0102	0.0054
	2170	0.0012	0.0102	0.0055
	2169	0.0011	0.0103	0.0056
	2168	0.001	0.0103	0.0057
	2167	0.001	0.0104	0.0058
	2166	0.001	0.0105	0.0058
	2165	0.001	0.0106	0.0058
	2164	0.0011	0.0107	0.0058
	2163	0.0013	0.0108	0.0057
	2162	0.0015	0.0109	0.0056
	2161	0.0018	0.0108	0.0056
	2160	0.0015	0.0105	0.0057
	2159	0.0007	0.0101	0.0056
	2158	-0.0002	0.0096	0.0055
	2157	-0.0004	0.0093	0.0054
	2156	-0.0004	0.0092	0.0054
	2155	-0.0002	0.0093	0.0053
	2154	-0.0001	0.0094	0.0052
	2153	-0.0001	0.0095	0.0052
	2152	0	0.0096	0.0052
	2151	0.0002	0.0096	0.0053
	2150	0.0002	0.0096	0.0053
	2149	0.0001	0.0096	0.0053
	2148	0.0001	0.0096	0.0053
	2147	-0.0001	0.0096	0.0053
	2146	-0.0001	0.0096	0.0053
	2145	0	0.0096	0.0053
	2144	0.0001	0.0096	0.0054
	2143	0.0001	0.0096	0.0054
	2142	0	0.0096	0.0054
	2141	-0.0001	0.0096	0.0053
	2140	-0.0002	0.0096	0.0053
	2139	0	0.0096	0.0052
	2138	0.0002	0.0096	0.0052
	2137	0.0002	0.0095	0.0051
	2136	0.0003	0.0095	0.0051
	2135	0.0003	0.0094	0.0051
	2134	0	0.0094	0.0051
	2133	-0.0002	0.0093	0.0051
	2132	-0.0003	0.0093	0.0051
	2131	-0.0002	0.0093	0.005
	2130	-0.0001	0.0093	0.0051
	2129	0	0.0094	0.0051
	2128	0	0.0094	0.0052
	2127	0.0001	0.0095	0.0053
	2126	0.0003	0.0095	0.0053
	2125	0.0004	0.0095	0.0053
	2124	0.0003	0.0095	0.0053
	2123	0.0004	0.0095	0.0053
	2122	0.0004	0.0095	0.0052
	2121	0.0004	0.0096	0.0052
	2120	0.0005	0.0096	0.0052
	2119	0.0006	0.0096	0.0052
	2118	0.0006	0.0096	0.0052
	2117	0.0007	0.0097	0.0053
	2116	0.0007	0.0097	0.0053
	2115	0.0008	0.0097	0.0053
	2114	0.0008	0.0098	0.0053
	2113	0.0007	0.0098	0.0053
	2112	0.0007	0.0098	0.0053
	2111	0.0007	0.0098	0.0053
	2110	0.0006	0.0098	0.0053
	2109	0.0007	0.0098	0.0052
	2108	0.0007	0.0098	0.0052
	2107	0.0006	0.0098	0.0052
	2106	0.0006	0.0098	0.0052
	2105	0.0006	0.0098	0.0053
	2104	0.0007	0.0098	0.0052
	2103	0.0008	0.0098	0.0052
	2102	0.0008	0.0098	0.0052
	2101	0.0007	0.0098	0.0052
	2100	0.0006	0.0098	0.0053
	2099	0.0006	0.0098	0.0053
	2098	0.0007	0.0098	0.0053
	2097	0.0006	0.0098	0.0053
	2096	0.0005	0.0097	0.0052
	2095	0.0004	0.0097	0.0052
	2094	0.0005	0.0096	0.0052
	2093	0.0005	0.0096	0.0052
	2092	0.0005	0.0096	0.0052
	2091	0.0006	0.0096	0.0052
	2090	0.0005	0.0097	0.0053
	2089	0.0004	0.0097	0.0053
	2088	0.0006	0.0097	0.0053
	2087	0.0006	0.0098	0.0053
	2086	0.0006	0.0098	0.0052
	2085	0.0007	0.0098	0.0052
	2084	0.0006	0.0098	0.0052
	2083	0.0005	0.0098	0.0053
	2082	0.0007	0.0098	0.0054
	2081	0.0008	0.0099	0.0054
	2080	0.0008	0.0099	0.0055
	2079	0.0008	0.0099	0.0054
	2078	0.0008	0.0099	0.0054
	2077	0.0009	0.0099	0.0054
	2076	0.001	0.0099	0.0054
	2075	0.0009	0.0099	0.0054
	2074	0.0008	0.0099	0.0054
	2073	0.0007	0.0099	0.0053
	2072	0.0006	0.0099	0.0053
	2071	0.0007	0.0099	0.0052
	2070	0.0008	0.0099	0.0052
	2069	0.0008	0.0099	0.0052
	2068	0.0008	0.0099	0.0053
	2067	0.0008	0.0099	0.0053
	2066	0.0008	0.0099	0.0053
	2065	0.0008	0.0098	0.0053
	2064	0.0008	0.0099	0.0053
	2063	0.0008	0.0099	0.0053
	2062	0.0007	0.0099	0.0053
	2061	0.0007	0.0098	0.0052
	2060	0.0008	0.0098	0.0052
	2059	0.0008	0.0098	0.0052
	2058	0.0009	0.0098	0.0052
	2057	0.0009	0.0099	0.0053
	2056	0.0008	0.01	0.0054
	2055	0.0008	0.01	0.0054
	2054	0.0006	0.0099	0.0054
	2053	0.0008	0.01	0.0054
	2052	0.0012	0.0101	0.0054
	2051	0.0015	0.0102	0.0054
	2050	0.0014	0.0102	0.0054
	2049	0.0011	0.0102	0.0054
	2048	0.001	0.0101	0.0054
	2047	0.0009	0.01	0.0054
	2046	0.0009	0.01	0.0055
	2045	0.0008	0.01	0.0055
	2044	0.0007	0.0101	0.0055
	2043	0.0008	0.0101	0.0054
	2042	0.0009	0.0101	0.0053
	2041	0.0008	0.0101	0.0053
	2040	0.0007	0.0101	0.0053
	2039	0.0007	0.0101	0.0054
	2038	0.0008	0.0102	0.0054
	2037	0.0009	0.0102	0.0055
	2036	0.0009	0.0102	0.0055
	2035	0.001	0.0102	0.0054
	2034	0.001	0.0101	0.0053
	2033	0.001	0.0101	0.0053
	2032	0.0009	0.01	0.0054
	2031	0.0008	0.0099	0.0055
	2030	0.0008	0.0098	0.0056
	2029	0.0009	0.0098	0.0055
	2028	0.0011	0.0098	0.0054
	2027	0.0011	0.0098	0.0053
	2026	0.0007	0.0099	0.0053
	2025	0.0005	0.01	0.0052
	2024	0.0005	0.01	0.0051
	2023	0.0005	0.01	0.0052
	2022	0.0004	0.0099	0.0053
	2021	0.0003	0.0098	0.0054
	2020	0.0004	0.0098	0.0054
	2019	0.0006	0.0097	0.0054
	2018	0.0006	0.0097	0.0054
	2017	0.0007	0.0096	0.0054
	2016	0.001	0.0096	0.0053
	2015	0.001	0.0097	0.0052
	2014	0.0005	0.0098	0.0052
	2013	0.0003	0.0098	0.0052
	2012	0.0005	0.0098	0.0052
	2011	0.0005	0.0098	0.0054
	2010	0.0005	0.0098	0.0055
	2009	0.0006	0.0098	0.0055
	2008	0.0007	0.0098	0.0055
	2007	0.0006	0.0096	0.0054
	2006	0.0006	0.0096	0.0053
	2005	0.0006	0.0096	0.0054
	2004	0.0003	0.0097	0.0054
	2003	0.0001	0.0097	0.0054
[truncated: 1,003 more rows]

## Sheet: Figure 3a
Figure 3a
	Q (nm-1)	SEBS Calcinated Intensity (Arb. U.)	SEBS 800 Intensity (Arb. U.)	SEBS 1000 Intensity (Arb. U)	SEBS 1200 Intensity (Arb. U.)
	0.0252	7130	3860	26900	14600
	0.0263	6420	3580	26900	12600
	0.0274	5870	3340	26900	11100
	0.0284	5390	3140	26900	9850
	0.0295	4960	2970	26900	8780
	0.0305	4610	2810	26700	7900
	0.0316	4350	2680	25300	7150
	0.0326	4110	2560	22100	6520
	0.0337	3880	2440	18900	5940
	0.0348	3700	2340	17000	5470
	0.0358	3540	2250	15100	5030
	0.0369	3390	2170	13600	4680
	0.0379	3260	2100	12200	4360
	0.039	3130	2020	11000	4080
	0.04	3030	1960	9970	3840
	0.0411	2950	1900	9050	3610
	0.0421	2870	1860	8310	3410
	0.0432	2790	1800	7570	3230
	0.0443	2730	1750	6920	3080
	0.0453	2680	1710	6340	2940
	0.0464	2620	1670	5850	2810
	0.0474	2570	1630	5390	2690
	0.0485	2530	1590	4970	2580
	0.0495	2490	1560	4580	2480
	0.0506	2460	1530	4250	2390
	0.0517	2420	1500	3940	2310
	0.0527	2390	1470	3670	2230
	0.0538	2360	1450	3410	2160
	0.0548	2330	1420	3200	2110
	0.0559	2310	1390	2980	2050
	0.0569	2290	1360	2780	1990
	0.058	2270	1340	2610	1940
	0.059	2250	1320	2440	1890
	0.0601	2230	1310	2300	1860
	0.0612	2230	1300	2170	1820
	0.0622	2210	1280	2040	1780
	0.0633	2190	1260	1930	1750
	0.0643	2180	1240	1820	1720
	0.0654	2160	1230	1720	1680
	0.0664	2170	1220	1630	1660
	0.0675	2160	1210	1550	1630
	0.0686	2150	1190	1470	1610
	0.0696	2140	1180	1400	1580
	0.0707	2140	1180	1330	1560
	0.0717	2130	1170	1270	1550
	0.0728	2130	1150	1210	1540
	0.0738	2130	1150	1150	1520
	0.0749	2120	1140	1110	1500
	0.0759	2120	1140	1060	1480
	0.077	2130	1130	1020	1470
	0.0781	2130	1130	975	1460
	0.0791	2130	1120	932	1440
	0.0802	2130	1110	896	1440
	0.0812	2130	1110	857	1420
	0.0823	2140	1100	826	1410
	0.0833	2130	1100	798	1400
	0.0844	2140	1090	770	1400
	0.0855	2140	1090	744	1390
	0.0865	2150	1090	721	1380
	0.0876	2160	1090	698	1380
	0.0886	2160	1090	676	1370
	0.0897	2170	1090	653	1360
	0.0907	2180	1090	634	1350
	0.0918	2180	1080	616	1350
	0.0928	2190	1080	597	1350
	0.0939	2200	1090	581	1350
	0.095	2210	1090	563	1340
	0.096	2220	1090	551	1340
	0.0971	2230	1090	535	1340
	0.0981	2240	1090	523	1330
	0.0992	2250	1090	510	1330
	0.1	2260	1090	500	1330
	0.101	2280	1090	489	1330
	0.102	2290	1090	478	1330
	0.103	2310	1090	468	1330
	0.104	2330	1100	459	1330
	0.106	2340	1100	450	1330
	0.107	2350	1100	442	1320
	0.108	2360	1110	435	1320
	0.109	2380	1110	429	1330
	0.11	2400	1110	423	1340
	0.111	2420	1120	416	1330
	0.112	2440	1120	411	1330
	0.113	2460	1120	405	1330
	0.114	2490	1130	399	1340
	0.115	2510	1130	396	1350
	0.116	2530	1140	391	1350
	0.117	2560	1140	386	1350
	0.118	2580	1150	383	1360
	0.119	2610	1160	380	1360
	0.12	2640	1160	377	1370
	0.121	2670	1170	372	1370
	0.122	2700	1170	370	1380
	0.123	2720	1180	366	1380
	0.125	2760	1190	364	1390
	0.126	2790	1200	363	1400
	0.127	2820	1210	359	1400
	0.128	2850	1210	358	1410
	0.129	2890	1220	357	1410
	0.13	2930	1230	357	1420
	0.131	2960	1240	356	1430
	0.132	3010	1250	357	1440
	0.133	3050	1260	357	1450
	0.134	3090	1280	357	1450
	0.135	3130	1280	356	1460
	0.136	3180	1300	357	1470
	0.137	3230	1310	358	1490
	0.138	3270	1320	357	1500
	0.139	3320	1330	358	1500
	0.14	3380	1340	361	1510
	0.141	3430	1360	363	1530
	0.142	3500	1370	363	1550
	0.144	3540	1390	365	1560
	0.145	3610	1400	369	1570
	0.146	3670	1420	371	1580
	0.147	3730	1430	373	1600
	0.148	3800	1450	376	1610
	0.149	3870	1470	379	1630
	0.15	3950	1490	382	1640
	0.151	4020	1510	386	1660
	0.152	4100	1530	388	1680
	0.153	4180	1550	393	1700
	0.154	4270	1560	396	1710
	0.155	4350	1590	399	1730
	0.156	4450	1610	406	1750
	0.157	4550	1630	411	1770
	0.158	4640	1650	416	1790
	0.159	4740	1680	421	1810
	0.16	4850	1700	427	1840
	0.162	4960	1730	432	1860
	0.163	5070	1760	441	1880
	0.164	5200	1780	447	1910
	0.165	5320	1810	452	1930
	0.166	5450	1840	460	1960
	0.167	5580	1870	468	1990
	0.168	5710	1890	475	2010
	0.169	5840	1930	483	2040
	0.17	5980	1950	494	2070
	0.171	6110	1980	503	2110
	0.172	6260	2010	513	2140
	0.173	6420	2040	522	2170
	0.174	6580	2070	532	2210
	0.175	6720	2100	543	2240
	0.176	6890	2120	555	2280
	0.177	7040	2150	566	2320
	0.178	7200	2170	576	2360
	0.179	7360	2190	588	2400
	0.181	7510	2210	601	2440
	0.182	7650	2220	615	2480
	0.183	7800	2240	630	2540
	0.184	7960	2250	645	2580
	0.185	8080	2250	660	2620
	0.186	8220	2250	674	2670
	0.187	8320	2240	686	2730
	0.188	8430	2230	704	2780
	0.189	8520	2220	723	2830
	0.19	8590	2200	735	2890
	0.191	8640	2180	755	2940
	0.192	8680	2150	772	3000
	0.193	8710	2110	788	3060
	0.194	8700	2080	807	3120
	0.195	8680	2030	825	3190
	0.196	8630	1980	844	3250
	0.197	8570	1930	859	3310
	0.198	8480	1880	875	3380
	0.2	8370	1820	894	3440
	0.201	8240	1760	908	3510
	0.202	8090	1700	922	3580
	0.203	7920	1640	938	3640
	0.204	7740	1570	951	3700
	0.205	7530	1500	966	3780
	0.206	7310	1440	978	3850
	0.207	7090	1380	989	3900
	0.208	6850	1310	996	3960
	0.209	6610	1250	1000	4030
	0.21	6350	1180	1010	4090
	0.211	6100	1130	1010	4150
	0.212	5840	1070	1010	4210
	0.213	5580	1020	1010	4260
	0.214	5340	963	1010	4310
	0.215	5090	911	1000	4350
	0.216	4840	864	991	4400
	0.217	4600	818	983	4440
	0.219	4370	775	969	4480
	0.22	4140	732	957	4510
	0.221	3920	694	941	4530
	0.222	3710	656	925	4550
	0.223	3510	622	903	4560
	0.224	3320	589	881	4570
	0.225	3140	559	861	4570
	0.226	2970	530	839	4560
	0.227	2800	501	812	4550
	0.228	2650	477	787	4540
	0.229	2500	454	759	4520
	0.23	2370	431	733	4490
	0.231	2240	409	705	4450
	0.232	2120	388	679	4410
	0.233	2010	371	653	4370
	0.234	1900	355	626	4310
	0.235	1800	339	599	4260
	0.237	1710	324	573	4200
	0.238	1630	309	548	4130
	0.239	1540	296	523	4050
	0.24	1470	283	498	3970
	0.241	1400	271	475	3880
	0.242	1330	259	454	3800
	0.243	1270	248	432	3710
	0.244	1210	239	412	3610
	0.245	1160	230	390	3520
	0.246	1110	222	371	3420
	0.247	1060	213	354	3330
	0.248	1020	204	337	3220
	0.249	977	197	322	3120
	0.25	939	190	307	3020
	0.251	900	183	292	2910
	0.252	867	177	277	2810
	0.253	833	170	265	2720
	0.254	802	165	254	2610
	0.256	773	160	243	2510
	0.257	745	155	232	2420
	0.258	719	150	221	2330
	0.259	696	145	210	2230
	0.26	672	141	201	2140
	0.261	650	136	193	2060
	0.262	630	133	185	1970
	0.263	610	129	177	1890
	0.264	590	125	170	1810
	0.265	573	121	163	1740
	0.266	556	118	156	1670
	0.267	540	114	150	1600
	0.268	525	112	145	1530
	0.269	512	109	139	1460
	0.27	499	106	134	1400
	0.271	485	103	129	1340
	0.272	472	101	125	1290
	0.273	462	98	120	1230
	0.275	449	96.3	116	1180
	0.276	439	93.6	113	1130
	0.277	428	90.9	109	1090
	0.278	418	89.2	106	1040
	0.279	410	86.9	102	1000
	0.28	400	85.2	98.6	962
	0.281	391	83.8	95.8	925
	0.282	382	82.2	93	888
	0.283	375	80.6	90.9	852
	0.284	368	78.9	88	819
	0.285	360	77.2	84.9	788
	0.286	353	75.9	82.3	759
	0.287	347	74.7	80.9	731
	0.288	341	73.1	78.7	703
	0.289	334	71.7	76.6	677
	0.29	328	70.1	74.9	653
	0.291	322	68.9	73.2	632
	0.292	316	67.7	71.1	609
	0.294	311	66.7	69.2	589
	0.295	307	65.5	67.9	567
	0.296	302	65	66	549
	0.297	298	64	65	531
	0.298	293	62.6	63.5	514
	0.299	288	61.1	61.8	498
	0.3	284	60.3	61	482
	0.301	281	59.7	60	467
	0.302	276	58.6	58.5	454
	0.303	272	58.1	57	440
	0.304	269	57.5	56.3	427
	0.305	264	56.7	55.3	415
	0.306	262	55.6	54.4	403
	0.307	259	54.9	53.3	391
	0.308	255	54.1	52.4	380
	0.309	253	53.3	51.6	368
	0.31	249	52.8	50.4	357
	0.311	246	51.8	49.9	348
	0.313	244	51.2	49	338
	0.314	241	50.7	48.2	328
	0.315	238	50.3	47.6	321
	0.316	235	49.9	46.8	312
	0.317	234	49.2	45.9	304
	0.318	231	48.7	45.2	297
	0.319	228	48.2	44.6	290
	0.32	226	47.7	44.3	283
	0.321	224	47	43.7	277
	0.322	222	46.9	43.2	270
	0.323	220	46.5	42.7	264
	0.324	218	45.6	42.1	258
	0.325	217	45.1	41.6	252
	0.326	215	44.5	41.5	248
	0.327	212	44.4	41.1	242
	0.328	211	44.1	40.6	237
	0.329	210	43.6	40.3	232
	0.331	209	43.1	39.6	227
	0.332	207	43	39.5	222
	0.333	205	42.8	39.1	218
	0.334	203	42.4	38.7	213
	0.335	202	42.1	38.3	209
	0.336	200	41.8	37.9	206
	0.337	199	41.4	37.7	201
	0.338	198	40.9	37.4	198
	0.339	196	40.5	37.3	195
	0.34	195	40.1	37.1	192
	0.341	193	39.9	36.9	188
	0.342	191	39.4	36.3	185
	0.343	191	39	36.2	182
	0.344	189	39	36.5	178
	0.345	189	38.3	35.9	176
	0.346	187	38.2	35.6	173
	0.347	186	38.1	35.3	170
	0.348	185	37.4	35.1	167
	0.35	183	37.2	34.8	165
	0.351	182	37.1	35	162
	0.352	181	36.7	34.8	160
	0.353	181	36.2	34.6	157
	0.354	179	36	34.5	154
	0.355	177	35.9	34.2	152
	0.356	176	35.6	34.1	150
	0.357	174	35.4	34.1	148
	0.358	174	34.8	34.1	146
	0.359	173	34.4	34	145
	0.36	171	34.1	34.2	143
	0.361	169	34	33.8	140
	0.362	168	33.5	33.8	139
	0.363	167	33.2	33.6	138
	0.364	165	32.8	33.3	136
	0.365	164	32.5	33.2	134
	0.366	162	32.3	33.3	132
	0.367	161	32.1	33.1	130
	0.369	160	31.8	33	129
	0.37	158	31.6	32.8	128
	0.371	157	31.5	32.7	126
	0.372	155	30.9	32.7	124
	0.373	154	30.2	32.7	123
	0.374	152	29.8	32.4	121
	0.375	151	29.5	32.2	120
	0.376	149	29.3	32.2	119
	0.377	148	29.2	32.4	118
	0.378	146	28.7	32.3	117
	0.379	145	28.2	32.1	116
	0.38	143	28.1	31.9	113
	0.381	140	27.7	31.9	112
	0.382	139	27.4	32	112
	0.383	138	27	31.8	111
	0.384	136	26.7	31.6	110
	0.385	134	26.4	31.5	108
	0.386	132	26.2	31.5	108
	0.388	130	25.9	31.3	106
	0.389	129	25.2	31.2	105
	0.39	127	25	31	104
	0.391	126	25	31.1	103
	0.392	124	24.4	31	102
	0.393	122	24.3	30.9	101
	0.394	120	24.1	30.5	100
	0.395	118	23.7	30.4	99.2
	0.396	117	23.4	30.3	98.4
	0.397	115	23.1	30.6	97.3
	0.398	113	22.8	30.3	96.8
	0.399	111	22.5	30.1	96.1
	0.4	109	22	29.7	95.1
	0.401	107	21.7	29.8	94.2
	0.402	105	21.7	29.8	93
	0.403	104	21.5	29.8	92.3
	0.404	102	21.1	29.7	91.3
	0.406	100	20.9	29.4	90.4
	0.407	98.5	20.5	29	90
	0.408	96.9	20.3	28.8	89
	0.409	95.1	20.1	28.8	88.4
	0.41	94	20.1	28.6	87.8
	0.411	92.2	19.8	28.8	87.4
	0.412	90.3	19.5	28.3	86.9
	0.413	88.3	19.3	28	86.2
	0.414	86.8	19.2	27.9	84.8
	0.415	85.2	19	27.8	83.9
	0.416	83.4	18.8	27.4	83.4
	0.417	82.1	18.5	27.2	82.9
	0.418	80.9	18.3	26.9	82
	0.419	79.4	18.1	26.8	81.3
	0.42	77.9	17.8	26.8	80.2
	0.421	76.7	17.7	26.4	79.7
	0.422	75.3	17.5	26.5	79
	0.423	74	17.4	26.2	78.3
	0.425	72.5	17.4	25.6	77.8
	0.426	71.4	17.1	25.3	76.9
	0.427	70	16.7	25.1	76.6
	0.428	69	16.8	25.1	75.7
	0.429	67.7	16.6	24.9	75.1
	0.43	66.3	16.5	24.6	74.6
	0.431	65.2	16.5	24.3	74
	0.432	64.3	16.2	24.1	73.2
	0.433	63.1	16	23.9	72.3
	0.434	61.8	15.8	23.6	71.6
	0.435	60.8	15.9	23.3	71.3
	0.436	60.4	15.8	23.1	70.5
	0.437	59.7	15.7	22.9	70
	0.438	58.6	15.6	22.4	69.4
	0.439	57.7	15.4	22.2	68.4
	0.44	57	15.4	21.9	67.8
	0.441	56.2	15.3	21.6	67.4
	0.442	55.4	15.2	21.4	67
	0.444	54.5	15.3	21.1	66.1
	0.445	53.7	14.9	20.9	65.4
	0.446	52.9	14.9	20.6	65
	0.447	52.2	14.7	20.2	64.5
	0.448	51.5	14.7	20	64.1
	0.449	51.1	14.7	19.7	63.6
	0.45	50.4	14.6	19.5	63.2
	0.451	49.5	14.6	19.2	62.2
	0.452	49.2	14.4	19.1	61.5
	0.453	48.5	14.4	19	60.9
	0.454	47.9	14.1	18.4	60.3
	0.455	47.6	14.3	18.1	59.8
	0.456	47.2	14.1	17.9	58.9
	0.457	46.6	14	17.6	58.4
	0.458	46.2	14.1	17.5	58.5
	0.459	45.7	13.9	17.4	58.2
	0.46	45.3	13.8	16.9	57.6
	0.461	44.7	13.7	16.7	56.8
	0.463	44.4	13.7	16.6	56.2
	0.464	43.8	13.9	16.4	55.6
	0.465	43.3	13.8	16	55
	0.466	42.9	13.7	15.6	54.5
	0.467	42.7	13.6	15.5	54.4
	0.468	42.3	13.5	15.3	53.8
	0.469	42	13.7	15.2	53.1
	0.47	41.8	13.5	15	52.7
	0.471	41.6	13.3	14.7	52.1
	0.472	41.4	13.3	14.6	51.7
	0.473	41	13.1	14.2	51.5
	0.474	40.4	13.1	14.2	50.8
	0.475	40.3	13.1	13.8	50.1
	0.476	40.2	13	13.7	49.9
	0.477	40	13	13.5	49.1
	0.478	39.5	12.9	13.2	48.7
	0.479	39	12.9	13.2	48.6
	0.481	38.9	12.7	13	48.3
	0.482	38.7	12.8	12.8	47.7
	0.483	38.8	12.8	12.6	47.6
	0.484	38.3	12.6	12.4	47
	0.485	38.1	12.6	12.3	46.6
	0.486	38.1	12.5	12.3	46.2
	0.487	37.9	12.5	12	46
	0.488	37.7	12.6	12	45.4
	0.489	37.1	12.4	11.9	45.2
	0.49	37.3	12.4	11.7	44.9
	0.491	37.2	12.4	11.3	44.8
	0.492	37.1	12.3	11.3	44.5
	0.493	36.9	12.1	11.1	43.7
	0.494	36.4	12.1	11	43.3
	0.495	36.3	12	11.1	43.2
	0.496	36.3	12	10.9	42.9
	0.497	36	12.1	10.8	42.7
	0.498	35.8	12	10.7	42.8
	0.5	35.6	11.9	10.6	42.1
	0.501	35.2	11.9	10.6	41.8
	0.502	35	11.8	10.3	41.6
	0.503	35	11.7	10.2	41
	0.504	34.9	11.6	10.2	41.1
	0.505	35.1	11.6	10.2	41.2
	0.506	35.1	11.5	10.1	40.4
	0.507	34.7	11.6	9.94	40.2
	0.508	34.6	11.6	9.78	40
	0.509	34.4	11.4	9.74	39.9
	0.51	34.4	11.4	9.72	40
	0.511	34.3	11.3	9.57	39.6
	0.512	34	11.2	9.48	39.3
	0.513	33.9	11.2	9.41	39.2
	0.514	33.9	11	9.33	38.8
	0.515	33.6	11	9.32	38.6
	0.516	33.4	11.1	9.26	38.3
	0.517	33.2	11	9.16	38
	0.519	32.9	11	9.11	38
	0.52	33	10.8	9.06	37.9
	0.521	32.9	10.7	9.03	37.6
	0.522	33.1	10.7	8.81	37.4
	0.523	32.8	10.7	8.74	37.3
	0.524	32.5	10.6	8.58	37.2
	0.525	32.7	10.6	8.46	37.1
	0.526	32.5	10.6	8.46	36.8
	0.527	32.2	10.4	8.44	36.6
	0.528	32.1	10.3	8.51	36.6
	0.529	31.9	10.3	8.46	36.5
	0.53	31.7	10.3	8.39	36.2
	0.531	31.6	10.2	8.22	36.3
	0.532	31.5	10.1	8.09	36.1
	0.533	31.4	10.2	8.21	35.9
	0.534	31.3	10	8.14	35.8
	0.535	31.1	9.92	7.98	35.6
	0.536	30.9	9.96	7.93	35.2
	0.538	30.7	9.82	7.85	34.9
	0.539	30.6	9.71	7.77	35
	0.54	30.6	9.58	7.74	35.1
	0.541	30.5	9.69	7.67	35.1
	0.542	30.3	9.59	7.68	34.8
	0.543	30	9.57	7.51	34.6
	0.544	30.1	9.52	7.58	34.6
	0.545	30	9.5	7.53	34.5
	0.546	29.9	9.44	7.49	34.4
	0.547	29.8	9.33	7.49	34.1
	0.548	29.6	9.31	7.37	33.7
	0.549	29.3	9.16	7.44	33.7
	0.55	29.4	9.07	7.33	34.2
	0.551	29.4	9.14	7.43	33.9
	0.552	29	9.05	7.24	33.6
	0.553	29	8.97	7.17	33.5
	0.554	28.7	8.87	7.25	33.3
	0.556	28.5	8.86	7.19	33.3
	0.557	28.4	8.84	7.13	33.3
	0.558	28.2	8.74	7.12	33.2
	0.559	28.2	8.64	7.07	32.8
	0.56	28.3	8.68	7.09	32.8
	0.561	27.8	8.56	7.06	32.8
	0.562	27.6	8.49	6.98	32.9
	0.563	27.6	8.45	6.87	32.6
	0.564	27.5	8.46	6.8	32.4
	0.565	27.5	8.34	6.87	32.3
	0.566	27.3	8.17	6.81	32.3
	0.567	27.1	8.19	6.79	32.1
	0.568	26.8	7.88	6.68	32.2
	0.569	26.7	7.94	6.7	32
	0.57	26.6	7.97	6.62	32.2
	0.571	26.5	7.92	6.57	32
	0.572	26.5	7.79	6.62	31.8
	0.573	26.4	7.73	6.5	31.6
	0.575	26.2	7.8	6.51	31.6
	0.576	26.2	7.87	6.48	31.4
	0.577	25.7	7.74	6.42	31.4
	0.578	25.8	7.67	6.47	31.3
	0.579	25.7	7.49	6.52	31.1
	0.58	25.6	7.42	6.49	31.1
	0.581	25.4	7.48	6.33	31.1
	0.582	25.1	7.37	6.32	30.9
	0.583	25	7.39	6.31	30.9
	0.584	24.9	7.37	6.25	30.8
	0.585	24.8	7.25	6.3	31
	0.586	24.6	7.26	6.19	30.7
	0.587	24.5	7.24	6.08	30.6
	0.588	24.4	7.1	6.1	30.5
	0.589	24.3	6.97	6.07	30.3
	0.59	24	7.01	6.09	30.3
	0.591	23.8	7.1	5.96	30.2
	0.592	23.7	6.91	5.87	30.3
	0.594	23.7	6.9	5.82	30.2
	0.595	23.6	6.87	5.88	29.9
	0.596	23.5	6.7	5.95	29.7
	0.597	23.1	6.69	5.88	29.8
	0.598	23	6.58	5.82	29.6
	0.599	23.1	6.52	5.81	29.5
	0.6	22.9	6.52	5.8	29.3
	0.601	22.9	6.52	5.7	29.4
	0.602	22.7	6.43	5.72	29.2
	0.603	22.7	6.33	5.7	29.2
	0.604	22.4	6.32	5.7	29
	0.605	22.2	6.29	5.6	28.9
	0.606	22.2	6.31	5.67	28.8
	0.607	22.1	6.2	5.62	28.7
	0.608	22.1	6.11	5.52	28.7
	0.609	21.9	6.07	5.44	28.7
	0.61	21.8	6.04	5.47	28.7
	0.611	21.7	6.13	5.39	28.7
	0.613	21.6	6.03	5.34	28.3
	0.614	21.5	5.97	5.46	28.3
	0.615	21.2	5.85	5.44	28.3
	0.616	21	5.77	5.42	28.2
	0.617	20.8	5.72	5.41	28.2
	0.618	20.8	5.72	5.34	28
	0.619	20.7	5.72	5.32	27.7
	0.62	20.6	5.6	5.33	27.5
	0.621	20.5	5.52	5.29	27.6
	0.622	20.4	5.53	5.26	27.4
	0.623	20.2	5.63	5.2	27.3
	0.624	20.1	5.55	5.17	27.2
	0.625	19.9	5.5	5.21	27.3
	0.626	19.9	5.42	5.26	27.1
	0.627	19.8	5.4	5.18	26.8
	0.628	19.8	5.35	5.08	26.9
	0.629	19.7	5.3	5.12	26.6
	0.63	19.6	5.28	5.01	26.6
	0.632	19.3	5.3	5.05	26.7
	0.633	19.3	5.21	5.08	26.5
	0.634	19.1	5.2	5.06	26.6
	0.635	19.2	5.24	5.01	26.7
	0.636	19	5.19	4.96	26.7
	0.637	18.7	5.07	4.89	26.4
	0.638	18.8	5.06	4.91	26
	0.639	18.5	5.01	4.99	25.8
	0.64	18.6	4.98	4.94	25.9
	0.641	18.5	4.94	4.96	26
	0.642	18.2	4.91	4.85	25.7
	0.643	18.3	4.97	4.84	25.6
	0.644	18.2	4.89	4.83	25.5
	0.645	18	4.83	4.84	25.2
	0.646	17.9	4.8	4.82	25.3
	0.647	17.9	4.79	4.71	25.3
	0.648	17.7	4.74	4.65	25.1
	0.65	17.7	4.74	4.66	25
	0.651	17.5	4.63	4.69	24.6
	0.652	17.4	4.62	4.65	24.4
	0.653	17.4	4.61	4.69	24.5
	0.654	17.3	4.66	4.75	24.5
	0.655	17.3	4.65	4.66	24.3
	0.656	17.1	4.63	4.66	24.3
	0.657	17	4.52	4.64	24.2
	0.658	17	4.5	4.58	24.1
	0.659	16.8	4.47	4.54	23.9
	0.66	16.8	4.47	4.59	23.7
	0.661	16.7	4.42	4.54	23.6
	0.662	16.7	4.34	4.47	23.5
	0.663	16.6	4.36	4.52	23.5
	0.664	16.5	4.3	4.42	23.3
	0.665	16.4	4.3	4.44	23.3
	0.666	16.4	4.23	4.43	23.3
	0.667	16.3	4.26	4.42	23.2
	0.669	16.2	4.19	4.39	23
	0.67	16	4.17	4.32	22.9
	0.671	16	4.27	4.35	22.8
	0.672	16	4.24	4.4	22.6
	0.673	15.8	4.15	4.33	22.5
	0.674	15.8	4.09	4.32	22.3
	0.675	15.7	4.11	4.38	22.3
	0.676	15.5	4.12	4.29	22.3
	0.677	15.7	4.07	4.37	22.1
	0.678	15.5	4.14	4.31	22.1
	0.679	15.3	4.09	4.24	21.9
	0.68	15.1	3.93	4.21	21.6
	0.681	15.2	3.94	4.2	21.5
	0.682	15	3.93	4.17	21.5
	0.683	15	3.86	4.18	21.3
	0.684	15	3.9	4.13	21.1
	0.685	14.8	3.9	4.14	21.1
	0.686	14.8	3.84	4.25	21
	0.688	14.9	3.85	4.23	20.8
	0.689	14.8	3.74	4.15	20.6
	0.69	14.7	3.78	4.13	20.6
	0.691	14.5	3.81	4.16	20.6
	0.692	14.3	3.76	4.21	20.4
	0.693	14.3	3.75	4.19	20.2
	0.694	14.3	3.76	4.16	20.1
	0.695	14.2	3.69	4.04	19.9
	0.696	14.2	3.59	4.1	19.9
	0.697	14.1	3.61	4.06	19.7
	0.698	14	3.55	4.02	19.7
	0.699	13.9	3.5	4.04	19.5
	0.7	13.8	3.52	4.08	19.5
	0.701	13.8	3.57	4.1	19.2
	0.702	13.7	3.52	4.08	19.1
	0.703	13.7	3.52	4	19
	0.704	13.6	3.48	3.89	19
	0.705	13.5	3.47	4	19
	0.707	13.4	3.49	3.97	19
	0.708	13.3	3.38	3.96	18.7
	0.709	13.2	3.34	4	18.6
	0.71	13.1	3.33	3.94	18.3
	0.711	13.1	3.32	3.91	18.4
	0.712	13.2	3.35	3.87	18.3
	0.713	13.1	3.32	3.87	18.2
	0.714	12.9	3.25	3.81	18
	0.715	12.7	3.21	3.85	18
	0.716	12.7	3.24	3.91	17.8
	0.717	12.8	3.24	3.88	17.7
	0.718	12.7	3.25	3.89	17.6
	0.719	12.6	3.21	3.84	17.6
	0.72	12.6	3.15	3.85	17.3
	0.721	12.6	3.19	3.8	17.1
	0.722	12.4	3.15	3.8	17.1
	0.723	12.3	3.09	3.76	17.6
	0.725	12.4	3.09	3.69	17.3
	0.726	12.3	3.11	3.79	17.2
	0.727	12.2	3.1	3.74	17
	0.728	12.1	3.06	3.75	16.8
	0.729	11.9	3	3.78	16.6
	0.73	11.8	3.01	3.76	16.4
	0.731	11.8	2.96	3.66	16.5
	0.732	11.7	2.97	3.71	16.6
	0.733	11.7	2.94	3.67	16.2
	0.734	11.6	2.87	3.61	15.9
	0.735	11.7	2.87	3.66	15.7
	0.736	11.6	2.87	3.64	15.8
	0.737	11.4	2.81	3.65	15.6
	0.738	11.3	2.78	3.62	15.6
	0.739	11.4	2.8	3.54	15.6
	0.74	11.3	2.77	3.57	15.5
	0.741	11.2	2.75	3.6	15.3
	0.742	11.1	2.76	3.51	15.3
	0.744	11	2.68	3.53	15.2
	0.745	11.1	2.7	3.59	14.9
	0.746	11	2.71	3.53	14.9
	0.747	10.9	2.66	3.54	14.8
	0.748	10.9	2.68	3.45	14.7
	0.749	10.7	2.69	3.47	14.8
	0.75	10.6	2.59	3.48	14.6
	0.751	10.6	2.56	3.41	14.6
	0.752	10.4	2.61	3.39	14.4
	0.753	10.3	2.55	3.45	14.4
	0.754	10.4	2.57	3.52	14.4
	0.755	10.4	2.54	3.41	14.2
	0.756	10.3	2.58	3.36	14.1
	0.757	10.3	2.54	3.37	14
	0.758	10.2	2.48	3.45	14
	0.759	10	2.47	3.4	14
	0.76	9.97	2.41	3.34	13.8
	0.761	9.89	2.43	3.34	13.7
	0.763	9.84	2.47	3.31	13.6
	0.764	9.7	2.4	3.34	13.5
	0.765	9.71	2.36	3.33	13.4
	0.766	9.63	2.38	3.28	13.4
	0.767	9.56	2.35	3.26	13.3
	0.768	9.57	2.26	3.26	13.3
	0.769	9.42	2.29	3.28	13.2
	0.77	9.33	2.31	3.32	13
	0.771	9.23	2.29	3.31	13
	0.772	9.25	2.27	3.27	13
	0.773	9.06	2.23	3.25	12.8
	0.774	9.01	2.18	3.2	12.7
	0.775	9.03	2.23	3.17	12.7
	0.776	8.98	2.2	3.15	12.6
	0.777	8.95	2.2	3.13	12.6
	0.778	8.85	2.21	3.13	12.4
	0.779	8.87	2.19	3.15	12.3
	0.78	8.81	2.19	3.23	12.3
	0.782	8.72	2.16	3.11	12.3
	0.783	8.7	2.12	3.09	12.2
	0.784	8.59	2.13	3.13	12.2
	0.785	8.59	2.18	3.15	12.2
	0.786	8.44	2.11	3.08	12
	0.787	8.38	2.14	3.1	11.9
	0.788	8.4	2.11	3.12	11.9
	0.789	8.36	2.05	3.09	11.7
	0.79	8.3	2.02	3.06	11.7
	0.791	8.17	2.01	3.03	11.8
	0.792	8.17	2.03	3.01	11.7
	0.793	8.05	1.98	2.97	11.6
	0.794	7.94	1.99	2.99	11.6
	0.795	7.9	1.94	3.02	11.5
	0.796	7.85	1.95	3.02	11.4
	0.797	7.83	1.92	3.04	11.3
	0.798	7.89	1.92	2.96	11.2
	0.8	7.78	1.93	2.92	11.2

## Sheet: Figure 3b
Figure 3b
	Calcinated Relative Pressure	Calcinated Quantity Adsorbed (cm3/g)	800 °C Relative Pressure	800 °C Quantity Adsorbed (cm3/g)	1000 °C Relative Pressure	1000 °C Quantity Adsorbed (cm3/g)	1200 °C Relative Pressure	1200 °C Quantity Adsorbed (cm3/g)
	0.0317932	22.3476	0.000153541	24.3151	4.97925e-05	34.3998	7.47151e-05	26.8323
	0.0594167	25.8098	0.000251519	48.5133	9.71656e-05	68.1472	0.00255091	50.7739
	0.0730867	27.1496	0.000619808	67.644	0.000421274	89.2228	0.0593316	66.9906
	0.0891459	28.5201	0.00396413	88.5422	0.00249375	115.591	0.0743619	68.004
	0.108986	30.06	0.0420725	107.829	0.0455973	136.419	0.0898117	68.8174
	0.133846	31.7901	0.0506588	109.413	0.0800803	139.708	0.109776	69.8539
	0.148771	32.8185	0.070867	112.362	0.0911103	140.584	0.134843	71.0095
	0.173552	34.4046	0.0901499	114.606	0.11089	141.877	0.15015	71.7143
	0.198444	35.9733	0.11177	116.695	0.135425	143.279	0.175238	72.7897
	0.223364	37.5011	0.139263	118.984	0.152401	144.176	0.199858	73.8104
	0.248299	39.0281	0.153676	120.128	0.176786	145.362	0.224646	74.8597
	0.273282	40.5623	0.182772	122.159	0.200798	146.469	0.249548	75.8968
	0.298317	42.1089	0.208108	123.802	0.225761	147.564	0.274127	76.9623
	0.318315	43.3804	0.233641	125.373	0.250396	148.618	0.299118	78.0222
	0.33832	44.6539	0.256218	126.694	0.27528	149.662	0.319377	78.9198
	0.376889	47.0808	0.280034	128.04	0.29999	150.691	0.33928	79.8149
	0.417158	49.728	0.30291	129.309	0.320524	151.556	0.376634	81.4545
	0.457154	52.4405	0.323969	130.455	0.340498	152.395	0.416825	83.2607
	0.496823	55.265	0.343551	131.531	0.376713	153.855	0.456727	85.1131
	0.536622	58.2395	0.376062	133.245	0.416859	155.498	0.49636	87.0524
	0.576251	61.4	0.415907	135.313	0.456863	157.188	0.536229	89.1047
	0.616066	64.7986	0.455627	137.413	0.496667	158.938	0.575955	91.2709
	0.655751	68.4522	0.495637	139.586	0.536421	160.775	0.61551	93.5941
	0.695373	72.4829	0.535325	141.825	0.576151	162.73	0.65528	96.1324
	0.735044	76.9911	0.575076	144.18	0.615874	164.842	0.694907	98.8868
	0.774517	82.121	0.614578	146.689	0.655421	167.17	0.734594	101.906
	0.813744	88.1923	0.6545	149.397	0.695291	169.761	0.773703	105.395
	0.852228	96.117	0.693762	152.309	0.734852	172.606	0.813127	109.668
	0.879545	106.134	0.733366	155.57	0.774149	175.844	0.849486	115.768
	0.891731	115.581	0.77245	159.248	0.813048	179.759	0.881727	129.73
	0.901449	128.66	0.81155	163.603	0.849593	185.286	0.893439	140.916
	0.908332	145.005	0.855866	170.779	0.882066	196.911	0.902799	154.211
	0.915573	165.101	0.88398	181.052	0.893778	206.497	0.910755	170.031
	0.91922	181.172	0.894261	189.381	0.903463	219.097	0.919764	188.876
	0.923241	201.961	0.901553	197.699	0.911551	234.496	0.931354	207.122
	0.926642	221.447	0.91033	214.298	0.921016	253.492	0.956464	213.796
	0.928668	236.852	0.917823	233.729	0.93224	272.062	0.976035	214.893
	0.932631	259.263	0.920292	241.871	0.961471	281.939	0.993423	215.926
	0.937128	278.706	0.92547	261.369	0.98155	282.854	0.999827	316.858
	0.944626	292.602	0.929327	280.589	0.996269	284.558	0.999826	306.088
	0.956438	300.112	0.933792	300.053	0.999968	361.932	0.999333	286.007
	0.972535	304.189	0.94108	314.905	0.999851	355.093	0.99886	265.621
	0.989708	307.173	0.948296	319.802	0.999189	341.345	0.99832	245.508
	0.996974	318.196	0.956013	321.804	0.997725	321.371	0.997492	226.831
	0.999749	436.125	0.96911	323.031	0.997098	301.807	0.981454	220.252
	0.99965	416.739	0.982816	323.879	0.995159	293.006	0.962031	219.418
	0.999377	396.812	0.996471	324.673	0.988473	288.792	0.94158	218.729
	0.998978	376.082	1.00023	386.074	0.974911	286.82	0.92162	218.042
	0.99846	355.294	0.999883	374.549	0.953363	286.174	0.919808	217.962
	0.997945	335.471	0.999117	355.839	0.932679	285.664	0.909928	217.545
	0.993194	317.88	0.998279	338.544	0.913113	285.067	0.900464	216.926
	0.975817	314.145	0.995428	330.71	0.910543	284.892	0.892405	215.352
	0.956987	312.531	0.983941	329.151	0.900068	284.233	0.8749	193.445
	0.937404	310.718	0.968569	328.603	0.893882	283.039	0.865172	174.453
	0.929994	309.769	0.952709	328.145	0.876285	261.752	0.850478	147.609
	0.91957	308.289	0.949417	328.026	0.86583	242.623	0.827943	128.435
	0.910701	306.245	0.937792	327.683	0.853051	219.3	0.816022	123.261
	0.902413	302.201	0.92973	327.374	0.831938	199.401	0.777585	113.665
	0.892279	284.391	0.919428	326.836	0.822574	194.736	0.74304	109.709
	0.886284	254.592	0.9109	325.961	0.776174	182.568	0.689657	105.591
	0.881447	227.194	0.905002	324.202	0.738705	178.453	0.662143	103.853
	0.877008	202.037	0.894689	305.644	0.694042	175.278	0.619431	101.47
	0.873476	180.3	0.889313	284.455	0.664574	173.588	0.578746	99.4135
	0.868708	160.756	0.883845	263.732	0.621711	171.451	0.538711	97.5351
	0.864293	144.587	0.877958	243.493	0.581185	169.606	0.499013	95.6679
	0.847503	114.077	0.870269	223.858	0.540794	167.9	0.461619	93.0066
	0.823924	100.201	0.862705	211.001	0.5012	166.198	0.418516	89.6464
	0.778135	89.03	0.848351	189.616	0.465551	163.47	0.375909	87.6331
	0.730564	82.1506	0.817688	174.263	0.421019	159.831	0.341499	86.1812
	0.687434	77.1414	0.780831	166.277	0.375195	157.809	0.29951	84.4846
	0.661168	74.3956			0.327856	155.962	0.249344	82.5386
	0.62035	70.5418			0.30107	154.915	0.199527	80.6382
	0.580211	67.0998			0.250496	152.993	0.149657	78.7415
	0.540187	63.908			0.201103	151.061	0.109932	77.1401
	0.500066	60.9259			0.150484	148.896	0.0500021	74.1447
	0.460417	57.9172			0.110653	146.916
	0.419521	55.1538			0.0525972	142.912
	0.380128	52.6694
	0.340018	50.233
	0.29997	47.882
	0.250122	44.9751
	0.200029	42.0818
	0.150273	39.0775
	0.1103	36.3878
	0.0507085	30.8136

## Sheet: Figure 3c
Figure 3c
	Carbonization Temperature (°C)	Pore Width (nm)	Surface Area (m2/g)
	800	16.1	357.4
	1000	14.7	403.7
	1200	14.1	212.4

## Sheet: Figure 3d
Figure 3d
	Binding Energy (eV)	Calcinated Intensity (counts)	800 °C Intensity (counts)	1000 °C Intensity (counts)	1200 °C Intensity (counts)
	1350	62774.2	54351	48253.6	72967.2
	1349	64034.8	54377.1	48629	72672.3
	1348	63493.6	54187.8	48580.6	72834.1
	1347	64280.7	55257.8	49427	72309.7
	1346	63860.7	54876.5	48450.9	73544
	1345	62380.1	54349.1	47516.3	72278.3
	1344	64221.6	54559.8	48216.4	73560.3
	1343	63866.5	54411.6	48633.3	73308.4
	1342	63635.9	55385.3	48722.1	72975.1
	1341	63000.7	55838.9	48559.5	72448.6
	1340	64426.8	56062.8	48734.6	73177.2
	1339	63638.8	55561.7	49261.2	72705.7
	1338	62758.5	54351.3	48972.3	73893.5
	1337	62930.6	55301.4	48163.7	72865.5
	1336	64402.2	56379.7	47757.6	73975.7
	1335	63656.6	56534.2	47567.3	73950.1
	1334	63524.4	54415.6	47861	73837.5
	1333	63571.4	53973.7	47708.8	72508
	1332	63305	54645.6	46849	72462.7
	1331	63342.2	53263.7	47852.4	71402.4
	1330	63138.6	54032.5	48037.9	72796.1
	1329	61923.2	52963.8	48294	72249.2
	1328	61249.4	52538.7	48199.7	71017.2
	1327	61586.3	53283.5	47950.5	71232.7
	1326	60297.3	52981.9	48025.2	70945.3
	1325	60714	53589.4	47277.2	70902.7
	1324	60145.8	52038.4	46461	70817.8
	1323	59878.2	52113	47065.8	72355.8
	1322	61116.8	52203	47487.8	72115.7
	1321	60722.6	51794	47409	71856.7
	1320	59344.1	52002.9	47460.9	71004.2
	1319	59688.8	52565.7	47438.2	70569.5
	1318	60778.1	52303.4	47369	71622
	1317	61048.7	52736.4	48377.1	72986.6
	1316	61223	52117.3	47460.4	71832.5
	1315	60117.3	52717.1	48211	70737.9
	1314	60651.7	52834.1	47403.1	70918.2
	1313	61349.4	52164.8	47796.2	71289.3
	1312	61839.1	51677.1	47622	72597.6
	1311	60556.3	52157.2	47471.7	71778.5
	1310	60749.9	52146.7	47893.3	71120.9
	1309	60213.9	53182.8	47457	71304.5
	1308	59700.7	52467.6	46457.3	71341.7
	1307	60767.4	52423.5	47696.3	71877.2
	1306	60425.6	53280.4	47960.6	72468.3
	1305	60587.8	52824.8	47725.2	71167.6
	1304	60585.2	53412.5	47862.4	71874
	1303	61046.2	53110.2	48184.8	72637.5
	1302	60582.4	52657.7	47506.1	72221.4
	1301	60340.6	52148.7	48005.2	72137.7
	1300	60007	52175.8	48573.8	72037.7
	1299	60260.5	52421.2	47574.1	72453.5
	1298	60514.8	53550.8	48669.7	72775.6
	1297	60062.3	53553.6	48128.3	73274.4
	1296	60422.5	51934.2	48072.6	72649.5
	1295	60136.4	52619.7	47421.1	72444.2
	1294	60739.8	52902.5	48904.7	71999.8
	1293	60469.4	52399.6	48664.1	71458.1
	1292	60081.9	52624.6	49187.8	71714.3
	1291	60684.1	52510.1	47708.7	73629.6
	1290	61951.1	53559.6	48939.4	72425.8
	1289	61298.6	53153.8	48785.2	72935.5
	1288	60727.7	52947.5	48826.9	73262.7
	1287	61403.3	54389.6	48624.9	74159.7
	1286	61570.1	53636	49357.3	72835.3
	1285	61581.7	53184	48646.6	73055.1
	1284	61635.8	53711.9	48679.5	72580.7
	1283	61229.8	52949.6	48826.5	73603.5
	1282	61569.8	54075.2	47877.1	74154.8
	1281	61913.1	53864.5	48630.5	73788
	1280	61145	53388.3	48944.3	73156
	1279	61284.2	52616.3	48452.1	73291.4
	1278	63137.2	54161.9	48226.1	74008.6
	1277	63134.7	55572.7	48775.2	74024.9
	1276	60994.4	54204.3	48790.5	73301.3
	1275	61474.5	53561.4	49383	74220.7
	1274	62402.9	54642.3	49816.9	75239
	1273	61352.3	55009.5	50567.6	73957.2
	1272	61453.6	53887.9	50580.9	75415.8
	1271	61458.6	55087.1	49875	76829.7
	1270	61017.7	54574.4	49028.2	74436.9
	1269	61579.9	55502.5	50338.5	75365.9
	1268	61477.8	54866.4	49374.4	75142.5
	1267	62060.4	54485.9	50160.1	75786.1
	1266	62255.6	53964.4	50847.3	76296.5
	1265	62118.9	55639.5	50273.8	76435
	1264	62815.9	55714.8	50799.5	75830.8
	1263	63371.3	55587.9	51323.1	74997.8
	1262	62675.1	55497.8	51728.8	76261.6
	1261	63281.4	54926.6	51262.9	76414.4
	1260	62766.2	54919.4	50563.3	76848.3
	1259	63668.7	57034.6	50197.7	76569.6
	1258	64191.3	55812.3	51267	79576.8
	1257	62655.7	55836.6	50905.5	77690.1
	1256	62814.6	56757.4	51197.7	78601.7
	1255	62474	56824	51237.3	77389.3
	1254	63630.7	56535.4	50180.3	76855.6
	1253	64623.5	56378	52639.7	78160.4
	1252	65016.3	56470.3	51772.6	78692.7
	1251	64999.9	56642	52484.4	79320.3
	1250	65280.9	56548.3	52768.2	78160.8
	1249	64597.6	57690.2	52345.3	79847.6
	1248	66020.7	57621.9	52824.7	79766.7
	1247	66801.4	58577.6	52626.9	81383.5
	1246	67106	59348	53114.5	80867.2
	1245	67022	59773.6	53682.2	81011.1
	1244	67209.1	59603.7	53391.7	81698.6
	1243	67023.4	59599.7	52608.6	80505.3
	1242	66498.2	58833.5	54068.1	81403.1
	1241	66484.1	58837.1	53973.9	81996.9
	1240	65979.1	59972.7	53028.8	81547.7
	1239	67325.2	59893	53141.7	80206.8
	1238	65736	59101.8	54147.3	80515.8
	1237	66017.1	59975.5	54629.7	82992.1
	1236	67214.2	60284	55148.9	83412.9
	1235	66920.4	59591.1	53948.7	83685.1
	1234	67266.1	60640.5	54585.6	85252.9
	1233	67332.6	61335	55875.9	86806.5
	1232	67824.5	62603.6	56942.1	87761.4
	1231	70115.5	62756.5	56964.7	89892
	1230	70632.9	63821.1	58664.6	89213.2
	1229	69761	63771	59135.6	90577.2
	1228	70562.4	63926.6	60319.3	90498.7
	1227	70191.7	63219.7	60014.1	92014.1
	1226	71517.2	63122.1	60645.4	91663.2
	1225	71618.3	63287.2	60140.3	91055
	1224	71433.4	64266.5	59304.3	92424.6
	1223	71979.9	62726.1	59694.6	93428.8
	1222	71715.8	63239.9	59166.4	93559.2
	1221	70355.9	63061.3	59389.2	91219.7
	1220	68380.8	62131.1	59436.8	92131.9
	1219	68270.7	60227.1	57196.5	89086
	1218	66445	59576.8	55719.9	87709.3
	1217	63861.5	56684.5	54581.6	85326.2
	1216	61872.1	54506.3	51508.9	82009.3
	1215	59631.8	52005	48960.1	77587.5
	1214	58521.2	50006.2	46472.6	74363.8
	1213	54714.2	47470.2	43517.6	69441.7
	1212	51487.3	45496.5	41043.1	63959.4
	1211	49432.9	41755.5	39523.9	59123.3
	1210	47532.2	40222.9	35655.2	55337.8
	1209	45561	37278.2	33456.8	50949.7
	1208	43497	36855.5	31357.6	46239.8
	1207	42866.5	34117.8	30048	44811.8
	1206	42476.2	33407.3	28515.9	41688.2
	1205	41799.8	32196.6	27120.2	40079.4
	1204	40690.6	31863.8	25998.9	39525.9
	1203	40125	30686.3	25428.7	36536.1
	1202	39897.4	30159.3	25631.8	36894.9
	1201	39608.9	30883.5	24637.9	35827.5
	1200	38658.6	30737.7	24521.6	35601.2
	1199	39588.2	30140.8	24503.2	35264.4
	1198	39780.5	29961	25096.7	34278.9
	1197	39350.5	30081.6	25672.3	35619.1
	1196	39607	30990.9	25061.1	35937.7
	1195	40066.8	30631.5	24256.9	36255.6
	1194	40552.1	30603.9	24730.7	35869.1
	1193	38917.4	30864.7	24727	36434.8
	1192	40355	30518.8	25667.3	35423.4
	1191	39365.5	30397.1	24997.1	36044.8
	1190	39430.8	30264.5	25045.1	35696.8
	1189	38809.8	31416.2	24709.5	35599.5
	1188	39356	31048	24806.1	36227.4
	1187	39717.5	31488.6	24081.1	35688
	1186	39524.9	30556.4	25272.2	35756.8
	1185	40124.3	31359.2	25063.5	35948.2
	1184	39191.2	30660	24847.4	36167.2
	1183	39670.8	30310.9	25236.1	35720.7
	1182	39520.1	30646.2	25337.2	35827.4
	1181	39959.2	30731.3	25316.5	35851.3
	1180	39933	30495.6	25486.1	35527.2
	1179	39747.1	31173.3	25205.3	35503.5
	1178	39507.5	30663.5	25370.2	35822
	1177	39773	30637.4	24886.4	35568.3
	1176	40261.2	30392.5	25206.1	35199.3
	1175	40261.5	31519	25607.7	35565
	1174	40638.7	30907.7	24944.8	36410.8
	1173	40842.8	31254	25860	36405.5
	1172	39997.3	31376.8	25543	36709
	1171	40596	31121.2	25339.7	36037.1
	1170	40351.5	30779.6	25405.2	36103.9
	1169	40645.4	30985.5	25421.1	36381.4
	1168	40570	30668.4	25211.5	35601.4
	1167	40342.4	31105.8	25554.1	35651.8
	1166	40902.6	31436.6	25567.1	36484.4
	1165	41056.6	31074	25520.2	36495.6
	1164	40802.5	31189.7	25567.1	36246.1
	1163	40457.6	31582.3	25797.9	36769
	1162	40483.2	30787.4	24983.6	36447.3
	1161	40695.3	31886.5	25161.6	36104.8
	1160	41558.3	31238.7	25839.5	36524.2
	1159	41736.4	30713.3	25335.4	36507.4
	1158	41873.9	30467.5	25229.1	36184.4
	1157	41848.3	30174.1	25667	36850.4
	1156	40672.5	31087.9	26459.3	36391.3
	1155	41617.2	31755.9	25582.2	35821.2
	1154	41632.9	31670	25443.4	36858.4
	1153	40558.4	31097.8	25750.3	36438.2
	1152	39578.8	31377.9	25349.1	36231.5
	1151	40023.7	31387.6	25255.2	36072.1
	1150	40515.7	30636	25119.2	35790.8
	1149	40028.8	31520.9	26233	36040.5
	1148	41101.7	31922.9	26176.8	36333.5
	1147	40927.2	31872.5	25423.2	35876.7
	1146	40688.2	32412.2	25515.5	36617.3
	1145	41151.8	31839.7	24830	36372.4
	1144	41233.5	31476.7	25116.9	36370.8
	1143	41605.4	30715.6	24866.1	36658.1
	1142	41518.6	31393.5	25896.3	35841
	1141	41706.9	31943.6	25970.8	36799.9
	1140	41400.4	31481.7	25752.3	36698.9
	1139	42063.4	32171.2	25619.4	36940.1
	1138	41724.6	31336.6	25664.6	36297.7
	1137	40638.3	31703.2	26465.2	35765
	1136	42015.4	32595.2	26580.6	36986.6
	1135	42073.8	31386.1	26018.8	36678.6
	1134	41540	31812	25568.9	36509.3
	1133	41602	32240.2	25864.5	36933.4
	1132	41726.5	31663.9	25903.8	36331
	1131	41540.8	32625	25948	36644.9
	1130	42241.4	32278.5	25572.7	36620.7
	1129	42608.2	31684.3	26231.5	36683.5
	1128	41878.1	32307.3	26128.6	37593.1
	1127	42805.6	32259.7	25168	36638.8
	1126	42308.3	32472.9	26391.1	37110.1
	1125	42259.6	32075.7	25430	37097.1
	1124	42051.2	31767	25710.1	37922
	1123	42485.7	32108.6	25992.7	36851.2
	1122	41922	32522.6	27018.3	36967.2
	1121	42060.7	31816.2	25952.9	36994
	1120	42622	32775.1	25886.3	37033.3
	1119	42800.2	32344.3	26499.1	37048.3
	1118	42678.8	32276.3	26736.2	36379.1
	1117	42005.4	32382.5	26848.4	36204.8
	1116	42501.5	32380.5	25994.8	36528.4
	1115	42553.3	32350.1	25770.1	37962.7
	1114	42693.8	32904.9	25820.5	37128.6
	1113	43156.9	32739.8	26924.4	37407.8
	1112	43557.6	32206	25990.2	37864.1
	1111	43767	31998.2	26632.3	37779.1
	1110	44569.2	32514.1	26175.5	37725.5
	1109	43302.4	32467.1	26529	37721.5
	1108	42282	32881.5	26254.6	38648.6
	1107	43651	33165.5	26177.2	37924.9
	1106	43298.5	33576.4	27050.2	38058
	1105	42569.6	32950	27262.8	38098.5
	1104	42797.4	32582.2	26690.3	37019.5
	1103	42965.8	32343.3	27090.6	38000
	1102	43779.1	32869.7	27039.1	39267.2
	1101	43349.8	33122.6	26669.7	37576.6
	1100	43323.7	33143.8	26358.1	37890.1
	1099	43833.2	33567.4	27392.7	38227.2
	1098	43806.8	32800	26777	38086.4
	1097	44147.9	32582.1	26390	38271.9
	1096	43625.8	33187.2	26832.8	37440.6
	1095	43925.9	32608.8	27421.7	38409.6
	1094	43973	32265	26355.6	38204.3
	1093	43817.4	33030.8	25992.1	38518.6
	1092	42581.9	33171.5	26011.8	38789.8
	1091	44236.5	33499.8	27140.9	37561.3
	1090	43853.5	33140	26477.2	37472.7
	1089	43403.5	32470.1	26703.5	37999.2
	1088	44413.7	33400.3	27662	38169.8
	1087	43813.3	33776.8	27407.6	37407.6
	1086	44038.5	33341.5	26732	38174.4
	1085	43117.7	33144.6	27299.9	38733.1
	1084	44547.2	32980.5	26691.6	38777
	1083	44608.6	33389.3	26904.2	38015.5
	1082	44037.6	34004.4	27426.8	38936.3
	1081	43781.5	33335.5	27074.8	39133.5
	1080	44183.8	33508.7	26352.1	38592.8
	1079	43983.3	33426.9	27283.4	38938.3
	1078	44487.4	34222.2	26857.9	39882.3
	1077	44196.1	33667.9	27116.7	40948.5
	1076	44925.8	34202.8	27231.3	39012.4
	1075	44435.1	33491.1	27207.5	39543.8
	1074	43622.7	33863.6	27487.3	39423.1
	1073	43999	34005.7	27467.1	39665.6
	1072	45507.4	33858.4	27783.1	39794
	1071	44760.7	34230.9	26963.5	39467.6
	1070	45787.9	34754.9	27818.7	39171
	1069	45718.6	33925.6	28380.2	38944.5
	1068	46409.1	33518.6	27761.8	38497.8
	1067	45111.9	33924.6	26717	39062
	1066	46479.7	33545	27192.1	39168.8
	1065	44699.5	33742.5	27916.6	39440.6
	1064	44787.1	34302.8	27982.2	39119.5
	1063	45822.2	35046	27802.8	39597.4
	1062	45402.7	34110.9	27812.6	39562.6
	1061	45985.8	34149	27840.3	39410.3
	1060	44509.4	34301.3	28171.9	39322.3
	1059	45729	34238.5	28577.6	39933.7
	1058	46208.4	34531.7	28025.9	39305.3
	1057	45237.2	34223.5	28500	39208.8
	1056	45861	34556.4	28616.5	39039
	1055	46455.2	34329.1	28857	38622.5
	1054	45072.9	34152.8	28663	39161.8
	1053	45529.6	34466	27956.3	40449
	1052	45537.8	34789.3	28219.9	40905.6
	1051	46213.2	35609.6	27932.1	39505.7
	1050	45146.7	34637.1	28253.6	40005
	1049	46451.1	35170.3	29033.8	40716.1
	1048	46847.6	34539	29031.1	39917.1
	1047	46037.5	35232.3	27866.3	39882.5
	1046	46606.8	35710.1	28103.9	39645.8
	1045	46751.3	35726.1	28452.2	40382.4
	1044	46577.2	35320.7	28081.1	40502.1
	1043	46582.8	34868.2	27765.2	40735.8
	1042	45849.4	35377.2	28079.3	40373.9
	1041	47039.1	35972.5	28306.8	40821.6
	1040	46595.3	35637	29171.2	39869.1
	1039	46956.8	34699.3	28797.3	39799.3
	1038	46915.7	35098.4	29140.7	40520.6
	1037	45771.9	34751.5	28760.6	40930.1
	1036	46769	35782.8	28295.8	40041.8
	1035	47577.2	35578.5	28676.2	40409.7
	1034	46365.4	34515.9	29412.5	40778.2
	1033	46993.2	34835.9	29451.4	40353.6
	1032	47168.4	35528.1	28772.3	39562.1
	1031	47538.8	35488.9	28875	40763
	1030	47804.9	35005.1	29397.7	40834.7
	1029	47262.3	34810.5	28529.1	40523.8
	1028	47670.8	35415.7	29425.4	40002.1
	1027	48426	34775.6	29822.9	41088.7
	1026	48335.1	35747.2	28176.8	41002.1
	1025	47432.7	35464.8	29561.1	41557.3
	1024	48531.9	35507.4	29475.1	40413
	1023	47950.1	35417.5	28813.2	40806.5
	1022	47536.5	34841.1	29841.7	41217.5
	1021	48976.5	34817.4	29370.5	41449.8
	1020	48382.1	35740.4	29365.8	41062.9
	1019	49023.8	36007.5	29814.7	40550.8
	1018	48586.7	36811.5	29923.2	40600.6
	1017	47647.1	36328.3	29667.5	41527.1
	1016	48708.5	36445.7	29837.9	41354.4
	1015	48373.1	36370.2	30197.3	41312.8
	1014	48771	35872.4	30742.3	42204.6
	1013	48758.3	36262.2	30130.4	41683.3
	1012	49595.2	35491.3	29030	40762.4
	1011	48743.4	36317.6	30108.9	41194.3
	1010	48861.2	36107.8	30219.9	42461.5
	1009	49875	37261.9	29604	42083.7
	1008	49730.2	36620	28919.9	41634.1
	1007	48551.8	36918.5	30764.1	42202
	1006	49949.4	36720.5	31015.1	42392.4
	1005	50870.6	37267.5	30223.6	42162.1
	1004	50546	37057.2	29821.6	41968.1
	1003	50650.3	36450.1	29801.5	41823.3
	1002	50828.1	37300.7	31094.3	42062.6
	1001	51090	38329.3	30674.5	42315.4
	1000	52316.9	38151.7	29893.2	43070.1
	999	51522.4	38482.7	30582	42810
	998	51304.9	38737.8	30871.7	43132
	997	51560.6	37972.2	29510.7	42276.8
	996	52290.6	37246	30560.5	41130.1
	995	51314.3	37387.8	29619.9	42176
	994	50782.4	36866.3	30773.6	41644.7
	993	50953.8	37064.3	31255.5	42143.9
	992	50033.5	37644.7	30661.5	42252
	991	48158.3	36155.4	30462.7	41243.7
	990	49349.5	35906.9	30491.5	42444.7
	989	47649.5	36250	29340.8	41680.9
	988	47750	35937.3	29781.5	41867.8
	987	47381.3	35857.3	30474	42346.6
	986	47578.7	35822.5	31211.3	42187.8
	985	47567.1	35648.1	31096.3	42853.8
	984	47240.6	35689	30385	42804.6
	983	47622.8	36187.9	30399.2	43453.2
	982	47561.4	35856.3	31210.6	42960.4
	981	48086.2	37701.1	31164.2	43650
	980	49734.9	38372.1	31707.4	44575.7
	979	49704.1	37804.9	31084.9	44923.2
	978	51545.3	38038.6	31672.3	43884.9
	977	54223.9	37992.1	32582.8	44122.7
	976	54010.6	38998.7	31618.3	44068.7
	975	54595.3	38763.2	32510.6	44525.7
	974	54081	38717.6	31776.5	44268.2
	973	54391.5	38886.3	32159.1	43565.7
	972	53931	37959.7	32487.9	43315.3
	971	52458	38001.2	31934.9	43691.1
	970	51148.8	37641.7	30499.6	43269.2
	969	48401.5	35767.1	30525.7	42786.4
	968	48465.6	34736.7	30223	42581
	967	46315.2	34989.7	29994.5	42829.6
	966	43975.2	34443.8	29684.2	42732.5
	965	42497.6	33414.8	29068	41440.2
	964	41514.8	32483.7	28624.2	41652.7
	963	41365.1	31719.9	28002.8	41553.1
	962	40153.6	32386.3	28242.2	41614.9
	961	38928.8	33109.3	28909	41378.7
	960	37885.3	31954.8	28164.1	41196.9
	959	38387.8	31521.9	27966.3	42021.5
	958	37641.7	31423.8	27677.2	41107.3
	957	37607.2	31466.8	28278	41499
	956	38351.3	31925.3	28083	41888.4
	955	38080.4	31526.7	28136.8	41591.6
	954	38028.1	31311	28267	41893.8
	953	37229.2	31023.1	27133.6	41709.6
	952	37709.1	30965.2	28141.9	41399.8
	951	38690.3	31710.8	29278.7	42647.8
	950	38735.8	31785.2	28840.1	42392.3
	949	37941.8	31557.7	28721	42428.5
	948	38434.3	31286.6	28468.3	42933.4
	947	38345.9	31187.8	28239.8	42361
	946	37116.8	32123.3	28379	42339.6
	945	37724.6	31196.8	28236.6	42212.1
	944	38153.5	31555.2	28245.3	41850.2
	943	37195.1	32218.6	29174	41358.9
	942	38335.5	32046.1	29642.1	42422.3
	941	38385.8	31360.4	29645.1	42871.8
	940	38154.7	31871.4	29330	43180
	939	38284.7	32250.2	28692.2	42739.7
	938	38037.6	31745.1	28227.9	42025.1
	937	38519.2	31605.2	28677.9	42785.1
	936	38052.1	31789.1	28061.2	42759.9
	935	37320.6	32879.4	29465	41485.7
	934	39310.3	32240.8	28746.7	42237.6
	933	38281.1	31843.3	29553.7	43453.2
	932	38565.1	32189.1	29278.2	42174.2
	931	38934.3	32536.4	28711.9	41802.4
	930	38210	31775.3	28860	41692.8
	929	39323.7	31415.9	29101.9	43411.6
	928	39013.2	31654.8	30028.9	42177.2
	927	38239.1	32056.3	28568.2	42644.2
	926	39283.4	32322	29195.9	42556.9
	925	38044.6	31810.2	28810.2	42133.2
	924	37558.4	31714	28928.1	41621.7
	923	37928.5	32192.9	28834.3	41830.3
	922	38548.9	32141	28537.1	42653.2
	921	39583.2	32415	28916.4	43397
	920	39093.9	32800.5	29063.7	44147.5
	919	39812.1	32617.6	29238.4	43369.4
	918	38929.5	31998	29600.2	42578.6
	917	38365.7	32427.9	29339.4	42440.5
	916	38297.1	32132.2	28872.4	42801.4
	915	38710.8	32518.3	29921.9	42837.3
	914	39625.6	32881.4	28584.8	42667.7
	913	39186.3	32776.2	28942.2	42759.7
	912	38820.5	32530.4	29241.4	43145.2
	911	38775.6	33100.8	29510.8	42608.9
	910	39521.9	33314.3	28973	43696.3
	909	39054.5	32519.8	29382.9	43843.2
	908	39806.6	32805.9	29950	42943.9
	907	39217.3	32713.2	29654.6	42901.3
	906	39193.4	31923.8	29340.3	43312.5
	905	38394.1	32418.1	29942.5	44218.7
	904	38004.4	32683.1	30324.8	43928.9
	903	38985.5	33164	29472.4	43836.8
	902	39846.1	32778.8	28899.6	43646
	901	39482.2	33073.3	29802.6	43489.1
	900	39228.7	32756.5	30430	43867.9
	899	39854.8	32856.9	30014.4	43387.9
	898	39126.3	33445.4	29153.1	43678.9
	897	39490.8	33155.8	30048.1	44578.5
	896	39516.7	32993.7	30085.3	45158.8
	895	39855	32488.9	29958.9	44089.9
	894	40048.1	33346.4	29957.2	44998.5
	893	40081.4	33074.7	29528	44786.4
	892	39589.8	33378.8	30300.3	43513.4
	891	40067.1	32881.1	29520	44068.6
	890	39736.2	32920.8	29955.8	44144.9
	889	40517.9	33516.9	30221.6	45016.3
	888	39720.9	32822.6	30008.2	44044.7
	887	40039	32757.3	30126.8	44908.3
	886	39211.1	32792.9	29868.3	44466.1
	885	39754.5	33772.5	30122	44584.4
	884	39216.4	33309.1	29778.9	43471.3
	883	39484.6	33839.5	29375.5	44008.8
	882	39838.1	33397.7	29854.6	44123.8
	881	40034.1	34359	30768.1	44731.7
	880	38918.2	34049.2	30791.4	44449.3
	879	40102	33293.7	30395.7	45163.5
	878	39954.9	33410.4	30226	44671.4
	877	39709.5	33211.6	30468.6	44603.4
	876	40716	33271.1	31201.1	45210.4
	875	40840	34049	30564.3	45465.2
	874	41049.9	33753.9	30216.6	45180.2
	873	40899.8	33372.3	30872.5	45085.8
	872	40804.8	34233.7	30943.1	46326.3
	871	40560.8	33965.4	29711.4	45523.4
	870	40806.6	33011	30021.7	44910.6
	869	41734	34152	30134.1	44554.7
	868	40098.4	34234.1	30513.4	44723.7
	867	40498.6	34215.5	30870.8	45356.8
	866	40292.9	34217.7	30401.4	44957.2
	865	40689.2	33770	31333.5	45605.1
	864	40933.5	32881.4	31867.7	45606.8
	863	41438.2	33779.6	31062.2	46208.9
	862	41357.6	34560.2	30605.4	45102.1
	861	41285.1	34230.5	30184.3	45350.7
	860	42123.2	33530.1	30442.8	44810.4
	859	41006.4	34298	30996.4	45280.3
	858	41472.2	34302.8	30856.4	44748.1
	857	40428.9	33732.4	30770.6	44879.3
	856	41724	34529	30880.1	44934.4
	855	41461.5	34345.6	31129.4	45647.8
	854	40660.7	34842.3	30395.1	45051.3
	853	41051.8	33622.5	30793.9	45260
	852	41519	33919.5	30046.5	45893.2
	851	41706.8	35598.7	31114.6	45226
	850	41525.7	34905.8	31372.5	45316.9
	849	41148.7	34881	30899.1	44984.3
	848	41466.9	34601.1	30597.5	45339
	847	41344.2	34919.4	30950.7	45368.8
	846	42164.2	35128.2	31168.7	45684.5
	845	42746.3	34317.1	31265.9	45856.1
	844	41961.3	34209	30702.4	46431.8
	843	41441.6	34901.8	30409.6	46932
	842	42092.7	34261.5	30552.7	46471.5
	841	42320	34435.6	31556.7	47115.2
	840	41382.8	35039.3	31009.6	46430.1
	839	42531.6	35853.5	31833.4	45808.1
	838	42539	35827.4	32064.3	46431.8
	837	41394.8	35510.6	31351.4	46206.3
	836	42304.3	34825.3	32038.4	46491.9
	835	41789.2	34290.8	31180.2	46071.2
	834	42184.5	34794.6	31101.9	46416.7
	833	42989.2	35059	30626.2	46721.6
	832	42234.1	35140.1	31449	46602.3
	831	43055.7	33966.5	31314.7	47493.5
	830	42261.1	34059.3	30927.7	47246.8
	829	43317.9	35125.8	31468.5	45585.6
	828	42045.1	35387.9	31651.1	46800.4
	827	42837.8	35237.5	31970.2	46210.8
	826	43043.9	35563.2	31849.4	47109.1
	825	42296.3	35220.5	31543.2	47706.9
	824	42667.4	35665.9	32126	47733.7
	823	42530.7	35859.9	31592.2	46915.6
	822	42213.4	34583.5	31648.7	47088.4
	821	41649.3	35046.8	31305.7	46933.7
	820	42156.5	34350.6	31905.6	47179.2
	819	43109.6	35122.6	31317.1	46717.5
	818	42705.4	35240.6	31817.9	47173
	817	42625.8	35683.5	31747.2	46150.9
	816	43078.6	35451.6	31478.8	46031.1
	815	42462.7	35482.3	31754.5	47446.8
	814	42648.9	35339.8	31992.9	47554.5
	813	42409.8	35471	32161.4	46568.9
	812	42359.6	36261	32262.7	47354.6
	811	44005.6	35092.3	32015.8	47668
	810	43287.5	35385.7	32439.4	46692.6
	809	43311	35032.9	31980.6	47197.9
	808	43374.7	36045.7	32229	46992
	807	43847.7	35968.4	32526.4	46023.6
	806	43291.9	35853.5	32288	47506.7
	805	43066.4	35782	32386.4	48356.7
	804	43169.5	35880.7	32939.5	48004.4
	803	42932.6	35663.6	32245.5	47457.9
	802	43822.1	35990.2	31984.6	48201.9
	801	43995.1	35547.6	32234.3	48776.8
	800	43375.1	35841.3	32959.4	47608.6
	799	43211.1	36074.7	33096.1	48060.7
	798	43900.1	36521.4	32649.1	48145.4
	797	44051.2	36623.8	32748.1	48845.7
	796	43801.9	35897	32728.8	48344.7
	795	44158.6	36482.8	32450.3	48276.1
	794	44622.6	36378.5	32126.1	48481.6
	793	43812.2	36448.9	32384.1	48121.4
	792	43428.2	35754.7	32933.2	48053.1
	791	43806.7	36248.4	32217.9	48055.6
	790	43704.8	36285.4	33681.4	47656.5
	789	44287.9	36031.9	32647.8	48573.9
	788	44411.9	36216.2	32736	48617.3
	787	43971.9	36741.2	33786.9	47344.4
	786	44793.3	35517.1	33602.4	49149.5
	785	44202.3	36120.5	32827	48924.1
	784	43491.5	36554	32731.8	48900.3
	783	44639.6	36971.8	32792.2	48767
	782	44870.5	36890.3	33383.2	48886
	781	43955.3	36573.2	33782.1	47924.6
	780	44064.3	37847.2	32577.5	47904.4
	779	44266.1	36813	33232.1	49130.6
	778	44369.2	36953.2	32460.2	48411.9
	777	44511.4	36634.4	32361	47441.8
	776	44955.4	36483.4	33620.5	48250.1
	775	44126.8	37077.4	33045.3	48847.6
	774	44225	36969.2	32584.9	48158.5
	773	44170.2	36533.3	32395.1	47778.3
	772	43857.3	36748.7	32644.8	48398.9
	771	44325.3	37672.8	32639.1	48681.7
	770	44973.1	37215.3	33167.1	48249.8
	769	44385.6	36329.9	33155.4	49178.6
	768	43747.1	37314.3	33310	48662.6
	767	44111.9	36633.8	32934.3	49173.9
	766	44807.3	36693.2	33064.4	48386.6
	765	44403.7	37255.2	33007	48208.1
	764	44520.3	37484.7	33090	48165.1
	763	45357	36951.4	32673.9	48400.3
	762	44977.7	37625.9	33710	49558.1
	761	44333.8	37392	33661.6	50338.2
	760	45593.1	37028.9	32649.5	49738.2
	759	45486.3	37271	32987	49701.3
	758	44411.8	38424.7	32725.3	47897.8
	757	45580.5	37841.5	32932.5	48842.7
	756	45400.5	37635.7	33182.5	49721.9
	755	45364.1	37108.7	33136.2	49679.1
	754	45180.1	37251.1	33443	50060.8
	753	46552.4	37490.4	33278.8	49522.5
	752	45880	37133.4	32998.7	49873.5
	751	45092	37776.4	33322.2	50398.7
	750	45960.9	36963.3	32600.1	49406.1
	749	45580.6	37879.1	33749.8	49893.4
	748	45312.3	38007.4	33716.9	49904.1
	747	46313.4	37683.7	34068.7	50144.5
	746	45858.6	37688.8	34067.4	50344.5
	745	45362.2	37543.7	34042.6	49669.4
	744	46119.9	37870.4	33636.3	49991.6
	743	45722.6	37980.5	33744.6	50560
	742	45754.9	38495.7	33477.1	49622.7
	741	46415.4	39344.1	33555.6	49574.6
	740	46443.4	38827.7	34132.1	49632.2
	739	45010.3	37118.8	34174.6	50535.4
	738	44938.3	37801	33947.9	51424.1
	737	45133	37031.2	34688.3	50466.1
	736	46286.6	38241.9	33740.8	50067.7
	735	46416.1	38344.5	33972.6	50197.7
	734	45566.2	37792.8	34045.6	50845.1
	733	46736.1	38406.9	34347.2	50328.2
	732	46884.1	38666.4	34362	49749.7
	731	46904.6	38527.6	34682	49507.7
	730	45925.6	37860.8	33893	50834.7
	729	46434.7	38992	33762	49782.6
	728	46185.6	38671.3	35254.7	49291.7
	727	46865.4	37984.7	35005.6	50363.2
	726	46613.7	38128.6	34558.4	50661.2
	725	46512.5	37941.5	34372.5	50479.4
	724	46769	37512.4	35251.7	49914.1
	723	47721.2	37837.1	34388.6	50606.5
	722	46898.1	38531.9	34532.9	50722.6
	721	46357.8	38094.9	34698.7	50372.8
	720	46921	37871.1	34465.5	49766.5
	719	47065	38060.3	34284	51189.3
	718	46617.7	38519.8	34322.8	51577.3
	717	46011.2	38412.2	34509.4	51677.5
	716	47181.7	38848	34142.8	52766.3
	715	47715.8	38476.1	34144	51583.3
	714	47933.8	38014.9	34347.1	50806.8
	713	47410.9	39354.4	33913.8	50700.5
	712	46707.6	38289.3	33875.1	51589.8
	711	47719.8	38248	33892.1	51871.9
	710	47238.9	39093.8	34691.8	51520.1
	709	47871.6	39033.5	34113.9	50521.8
	708	46177.4	38769.2	35053.3	50062.7
	707	47009.7	39226.2	34552.8	50585.2
	706	46380	39158.2	34454.3	51695.8
	705	47216.8	39545.1	34292.9	51978.6
	704	47521.9	38939.1	34512	51490.4
	703	46328.1	39299.6	34433.9	50704
	702	47486.3	39305.8	35002.2	51806.2
	701	48891.9	38959.9	34897.3	52015.1
	700	47967.2	39148.3	34529.9	51960.4
	699	46990.4	40849.4	34920.6	51348.5
	698	48085.9	40458.5	34696	50792.6
	697	48131.5	38675.7	35328.6	51087.2
	696	48796.8	38224.1	34182.8	51035.2
	695	48177.7	39786.7	34327.5	52572.1
	694	46459.1	40411.4	34498.1	51995.5
	693	47290.8	39343.8	35307.8	51591.2
	692	47896.9	39505.5	35492.8	52793.6
	691	48063.2	39959.6	36014.4	52822.9
	690	47224.3	39725.4	34965.4	52959
	689	47842.5	40837.7	35759.7	53086.5
	688	49915.8	40522.9	35745.9	52234.1
	687	49160	40263.5	35422.5	52964.7
	686	49117.9	39938.5	35823.3	52976.6
	685	48814	39905.6	35555	51729.6
	684	48124.1	40055.7	35503.8	52070.8
	683	47945.4	39918.3	36081.9	52566.9
	682	48595.1	40235.3	34941.4	52929.7
	681	48528	39655.3	35601.9	52740.4
	680	49381.9	40974.5	36475.5	52494.8
	679	49330.3	40250.6	35170.2	52866.2
	678	49076.1	39904.7	34708.7	52613.2
	677	48988.3	39194.8	35922.9	52772.8
	676	49000.8	39891.2	34882.8	52617.1
	675	49273.6	40905.7	36219.2	52136.2
	674	49224.6	40357.7	35676.4	52700.9
	673	49452.7	39666.8	35990.1	53087.9
	672	47955.1	39968.1	35760.9	53347.1
	671	48818.1	40286.4	35353.6	52830.1
	670	47372.1	40521.7	35481.6	53146.1
	669	48177.9	40041.7	36611	53069.3
	668	48423.1	40072.7	35823.7	52909.3
	667	48188.4	40633.9	35709.8	53137.1
	666	48236.4	41038	36144.8	52313.4
	665	49116	40675.3	35322	52221.2
	664	49808.3	40491.1	35764.4	53279.4
	663	49511.7	40521.2	36218.8	53456
	662	49735.3	41744.3	36711.8	53144.1
	661	49121.5	41464.8	36118.7	53693.4
	660	48333.5	41572.7	35910.6	53334.8
	659	49654.7	41817	36729.2	53631.7
	658	49155.6	40846.8	36530.6	54001.6
	657	50313.4	41375.4	36779.3	53346.4
	656	50910.9	42033.6	35803.9	54196.8
	655	49823.1	40845.8	35503.6	53345.5
	654	49330.1	40138.4	36039.4	53800.9
	653	50093.5	41744.6	36021.9	54453.8
	652	49161.2	40751.1	35677.6	53186.7
	651	50825.9	41090.4	36327.7	53369.5
	650	50769.4	42042.4	37152.9	53365.4
	649	49408.1	41322.7	35911	53994.2
	648	50027.8	41172.2	36095.8	52629.7
	647	49706.5	41753	35852.8	54330.9
	646	50118.7	40567.7	36095.8	53342.1
	645	50168.3	41661.3	36192.5	52961.9
	644	50268.6	41474.6	35792.1	53857.5
	643	50574.6	41180.3	36719.4	53762.7
	642	50019.4	40399.8	36615.4	54282.5
	641	50716.6	40656.1	37054.6	55247.8
	640	50080.4	41170.2	36615.4	54474.3
	639	50576.7	41678.4	36822.5	53610.1
	638	50192.8	40793.1	36528.2	53684.2
	637	50492.1	41555	36027.2	53843.1
	636	50516.9	41086.6	36427.3	54033.8
	635	51877	41514.7	36253.9	55249.2
	634	51862.1	41989.5	37353.8	55583
	633	50874	42644.3	36932.6	55086.6
	632	51445.8	41738.9	36526.5	55734.5
	631	51866.7	41755.1	37215.9	54794.3
	630	51276.9	41976.2	36829.3	55423.1
	629	50890.9	42246.4	36497.1	55304.4
	628	50391.1	41755.9	37136.6	54755.3
	627	51121.8	42139.3	37321.7	54857.9
	626	51884.2	41911.8	36595.5	54493.8
	625	51798.5	42546.2	36597.2	54825.3
	624	52092.7	41476.1	37330.3	54976.6
	623	51601.4	41966	37027.2	54363.2
	622	51774.8	41438.4	36762.4	54796.8
	621	50650.1	41317.3	37855.4	54470.2
	620	51487.8	41295.9	36804.4	53963
	619	51659.1	42708.9	37297.1	53941.6
	618	51032.3	42532	38817.7	55356
	617	50445.4	42303.7	37641.7	53807.5
	616	51124.6	42111.5	37105.8	55288.1
	615	51239.4	43082.7	36959.7	55180
	614	51371.1	41781.7	36119.6	54700.8
	613	50718.8	42259.5	37028.1	55162
	612	51989.7	42924.3	37090.3	54879.3
	611	52193	42960.5	37628.5	54674.8
	610	51661.5	42187.6	36870.6	55019.4
	609	51614.7	42204.3	37345.1	55684.6
	608	52950.3	42380.6	37617.1	55170
	607	52677.8	42264	37389.8	56710
	606	52560.1	42619	37290.3	55499.5
	605	52361.9	42595.9	38251.4	55677.3
	604	53839.8	42075.7	37982.2	55676.4
	603	52572.5	43150.9	37094.3	56707.1
	602	52187.6	41737.2	36659	55693
	601	51990	42157	37672.8	55471.3
	600	52559	42729.8	37889.4	56545.6
	599	52669.7	42745.5	38420.5	54776.6
	598	52025.4	42246.7	39104.9	55444.9
	597	52213.2	43497.5	38437.6	56296.9
	596	52386.9	43146	38531	57020
	595	52864.2	42108.2	38120.2	56323.7
	594	52923.5	41568.5	38288	55808.9
	593	51926.6	42794.4	38342.7	55556.6
	592	53039	43474.2	38588	56366.5
	591	53112.5	43136.4	37817.8	55590
	590	53208.5	43790.8	38717.8	55122.7
	589	53260.2	43222.1	38230.1	56513.7
	588	53032	42672.5	38833.3	56152.8
	587	53204.2	42837.3	38503.1	57046.9
	586	53739.9	42867.3	38683.2	56702.2
	585	54113.3	43223.1	38413.8	57435.5
	584	54446.8	43245.4	38292.7	57433.7
	583	52877.5	43446.4	37937.9	56275.2
	582	52830.9	43225.6	39128.9	57743.2
	581	53473.2	43054.6	38127.1	56018.4
	580	53241.8	43920.4	39587.7	56314
	579	53040.2	44236.7	38265.2	56749.6
	578	52870.2	42766.5	38160.6	56373.1
	577	52451	42862.1	38330.8	56338.3
	576	52927.8	43704.1	37999.2	56842.5
	575	53724.1	43893.5	38599.3	57717.9
	574	54318	42594	38959.2	57206.1
	573	53294.5	44294.7	39278.5	56723.4
	572	52797.8	43561.1	39871.2	56503.9
	571	53476.8	42094.8	39210.3	56884.4
	570	52744.6	44127.8	39292	55901.4
	569	52960.7	43319.6	38476	57822
	568	53645.3	43151.3	39190.6	56971.2
	567	52792.2	43899.3	39966.4	57060
	566	52549.6	42648.6	40163.6	58237.8
	565	53391.5	42962.7	39350.4	57556.4
	564	53204.9	43249.3	38968.3	57521.7
	563	53175.1	43346.7	40011.9	58128.5
	562	53904.8	44300.2	39849.5	57524.5
	561	54705.7	44328.2	39082.7	58048.8
	560	53008.1	43231.3	39381.4	58115.1
	559	55299.5	43733.6	39868	59189.3
	558	54981.9	44402.7	40322.2	57938.9
	557	54123	45067.4	40105.7	58464.5
	556	55375.7	45719.2	39718.6	58577.6
	555	56187.9	45258	39091.1	56674.8
	554	55603.6	43831.2	39641.3	58610.9
	553	55271.4	44144.7	40857.1	58364.7
	552	54237	43890.2	39789.9	57955
	551	53960	44566.9	39223	57946.7
	550	52534.5	43253.7	39931.9	57963.1
	549	50808	42723.8	39503.9	57753.9
	548	52390.6	41979.8	39424.8	56735.7
	547	51171.5	41925.4	38624.9	57394.5
	546	50344.8	41433.8	38851.7	57826
	545	49626.7	41912.3	40131.9	58235.4
	544	49876.4	41844	39794	56903.1
	543	48623.3	40073.5	38336.1	56957.3
	542	46628.9	39362	39477.3	57598.8
	541	46267.7	39931.5	38624.7	57469.6
	540	46649.2	40999.1	38501.5	57854.4
	539	47093.5	40420.5	39401.1	58042.5
	538	47963.7	40755.5	39875.1	58559.9
	537	47198	41175.5	40744.4	58411.4
	536	49377.6	42243.8	42140.1	60334.3
	535	51162.5	44180.1	45225	61233.7
	534	58692	49854	49302	64201.4
	533	73676.7	61193.3	53927.1	67393.3
	532	92510.2	67178.9	52075.9	66633.4
	531	103790	66617.8	46433.7	64906.9
	530	96729.4	57799	41816	62089.9
	529	76308.8	47468	39010.8	59334.4
	528	55314.6	41550.4	38199.6	57585
	527	43321.7	38236.9	37862.5	56849.4
	526	40837	37766.6	37670.3	56706.1
	525	40832.2	37503.6	38397.9	56058
	524	40710.4	37835	37936.2	57830.9
	523	39743.7	37819.6	37956.1	57820.6
	522	39915.6	37186.6	37322.8	58004.5
	521	40598.1	37884.9	39066.2	56884
	520	40034.9	38039.8	38517.5	57926.5
	519	40019.7	37374.3	38499.6	58158.8
	518	40540.9	36901.2	37882	58034.8
	517	41041.4	36759.3	37894	57774.2
	516	41275.1	37840.4	38834.6	57746.9
	515	41642.3	37643.1	38236.7	58220.1
	514	40268.5	37341.4	38404.9	58999.6
	513	38848.9	37296.7	38450.4	56856.7
	512	39943	36944.4	38219.6	57345.7
	511	40224.1	36785.4	37733.2	58780
	510	40324.5	36619.9	38514.4	58772.1
	509	40248.8	36988	37862.3	58491.3
	508	39932.2	38731.7	38683.8	58269.7
	507	39766.8	37588.4	38061.6	58361.2
	506	40607.3	37777.4	37192.1	57963.3
	505	40153.4	37627.2	38436.2	58177
	504	39534.8	37497.8	38460.6	58167.3
	503	40418.5	37309.6	38622.1	58099
	502	39697.7	37734.8	38439.3	58334.8
	501	39819.3	37533.3	38949.5	58841.4
	500	40549.8	37043.5	38819.5	58253.8
	499	40323.6	37448.4	39304	58666.3
	498	40492.9	37167	39069.6	59748.2
	497	41393.7	37605.3	38260.9	60219.7
	496	40989.8	37942	39472.6	59319.5
	495	41009	37411.7	38902.7	59308.6
	494	40333.8	37901	38728.4	58711.3
	493	40766.9	38963.3	39307	58978
	492	40235.2	38277.4	38417.8	59096.3
	491	40154.7	37755.6	39025.8	58228.9
	490	40361.3	38192.8	38810.8	59709
	489	41174.5	38688.6	38915.6	59215.7
	488	40894.9	39152.4	39268.9	58473.6
	487	40311.2	38204.9	39391.8	59314.8
	486	39918.1	38644.6	38931.3	59224.5
	485	39998.8	38430.1	39047.7	59266.3
	484	40234.3	38233.1	39314.9	59424.5
	483	40188.5	37364.6	39466.5	59527.8
	482	40412.4	38590.5	39468.8	60448.3
	481	39885.3	39681.2	39262.5	59328
	480	40646.5	38631.6	39127.6	60756.5
	479	41119.5	39423.6	39526.7	59294.8
	478	41429.9	40202.6	38981.5	59744.5
	477	41508.2	38572.7	38685.6	59848.9
	476	42434.6	38236.1	39926.6	59569.1
	475	41183.7	38392.3	39786.2	59418
	474	40969.2	39143	39522.9	60853.4
	473	41499.6	38983.1	38535.9	59848.9
	472	42538.6	39218.3	39038.6	59772.7
	471	41108.1	38631.1	40124.2	59717
	470	42200.7	39537.9	40094.4	60700.6
	469	40614.4	39316.4	40479.7	60772.3
	468	40970.1	39440.4	39664.7	61210.7
	467	41138.6	38251.6	39412.2	61031.6
	466	41738	39404.9	40406.4	60744.2
	465	41171.8	39939.5	40962.8	60133.4
	464	41445.6	39323.3	40231	60731
	463	42518.6	39334.4	39388.8	60934.7
	462	42293.2	39362.2	39935.8	60787.4
	461	42002	39631.8	39534.6	60465.6
	460	42255.7	39653.1	40236.5	60377.1
	459	41579.3	39716.2	40435.9	60823.8
	458	42115.6	39134.5	40374	61208.4
	457	42130	39919.6	40666.6	62163
	456	42317.2	39645.1	40319.6	60958.6
	455	42146.4	38711.7	40973.1	60284.9
	454	42295.2	39163.1	40821.2	60886.8
	453	42303.3	39105	40399.7	61257.1
	452	42988.6	39407.8	40651.3	62046
	451	42674.8	39884.6	40493.4	60666.8
	450	41965.7	39102.1	41253.2	60492.3
	449	42110.1	39608.3	41158.1	60889.9
	448	43286	40278.9	41155.7	61540.7
	447	43220.6	38641.9	40737.5	61335.4
	446	43422.4	39803	41431.9	61611
	445	42648	39797.2	40384	62201
	444	41804.1	40046.2	40663.2	61895.1
	443	42781.2	39733.7	40495.6	62054.3
	442	43512.5	40998.9	41712.7	61997.6
	441	43038.3	40019.1	41550.5	62309.6
	440	42413.9	40204	41967	62454.1
	439	42928.5	41207.1	42308.1	62702.8
	438	42840.1	40855.6	41725.4	61669.1
	437	43748.4	40426.3	41555.6	61388.4
	436	42861.8	40787.7	42106.8	62582.8
	435	43267.2	40813.3	41953.5	62535.2
	434	43366.1	40313.2	41638.4	62432.5
	433	42905.3	40963.4	41766.2	62114
	432	42548.1	41296.3	42064.9	63028.2
	431	43319.6	40466.7	41863.6	63303.9
	430	43531.2	40471.7	41812.7	62780.3
	429	43787.1	40844.7	42593	62378.7
	428	43849.5	40574.1	43332.3	63348.5
	427	42957.5	40688.7	43129.3	62089.1
	426	43346.9	41204.2	41198.7	62385.9
	425	43032	40748.6	42478.4	63027.3
	424	42689	40317.2	41943.7	62998.5
	423	43301.5	40608.5	41828	63272.7
	422	44582	41084.8	42314.6	62786.6
	421	44321.7	40723.3	42185.3	62993.3
	420	44354.8	41065.6	42357.4	63551.9
	419	44165.1	41136.3	42357.4	63908.5
	418	43841.4	40962.5	42239.9	63652.3
	417	43415.1	41335.8	40992	64610.9
	416	43979.4	41626	40977.5	63923.8
	415	43766.3	41986.6	42423.5	63314.4
	414	43532.7	41192.5	42972.7	64036.4
	413	44455.7	41910.3	42828.8	63572
	412	43886.1	41417.7	42340.5	64455.8
	411	43540	41033.3	41908.9	64950.4
	410	43199.5	41804.6	43538	65024.4
	409	43395.5	43149.9	43821.5	63921.3
	408	44788.8	43088.7	42871.3	64732
	407	44644.1	41044.5	42157.1	65645.9
	406	44920.2	40450.5	43631.8	66364.3
	405	44302.4	41915.6	43802.8	66234.1
	404	44467.2	41030.7	43129.2	64234.7
	403	44722.1	42439.4	43257.8	66651.6
	402	44977.2	42141.5	43943.4	66487.8
	401	45543.6	41558.7	43466.7	65788.7
	400	45722.1	42707.9	43972	63463.9
	399	46328	42558.6	42838.1	64022.3
	398	47340.8	43465.7	43030.8	65982.6
	397	45920.7	42927.1	44561.9	65436.4
	396	45583.2	41902	43877.2	65511.5
	395	44668.6	41692.3	43730.4	66404.6
	394	44939.8	43173.9	42683.7	65681.2
	393	46140.5	42957.8	43471.2	65741.5
	392	45322.7	43262.2	43793.2	66030.2
	391	44892	42079.9	44209	65232.2
	390	45601.6	42385	43832.6	67522
	389	44768.8	42104.5	44509.9	68135.5
	388	45460.5	42306.1	44506.7	66455.5
	387	45656	42833.1	42179.3	66040.5
	386	45495.8	43814.5	43017.9	67317.3
	385	45882	43844.7	44289.7	66781.6
	384	45607.3	44128.7	44077.1	67286.6
	383	44892.1	43053	43898.5	67053.2
	382	46112.9	43132.2	44696.4	66820.7
	381	46103.5	42544.2	45796.7	67183.9
	380	45137.1	42460.9	44718.2	66777.3
	379	46480.3	43773.7	44831.2	65980.7
	378	46126.5	43686.6	44676.2	66737.3
	377	45323	43634	45543.4	67729.7
	376	46574.4	43059.8	44982.1	66145.9
	375	46089.5	42755	45117.6	67669.7
	374	45483.7	44160.7	45769	67454.7
	373	46250.2	44568.6	45322.4	68297.7
	372	45545	43825.1	44061	67536.7
	371	46687.2	43934.1	44323.7	66668.3
	370	47214.7	43468	45380.9	67269.8
	369	46396.2	43516.1	46164.6	67163.1
	368	46860.4	43775.6	44919.2	68604.9
	367	45847.7	43525.6	45044.7	68360.7
	366	47167.4	45303.9	45492.1	68623.5
	365	48079.6	43921.4	45344	68640.4
	364	47508.5	44587.4	45058.2	69538.9
	363	47571.1	44030	45281.2	69191.5
	362	46539	43659.1	45474.8	69019.5
	361	46330.7	43675.2	45006.6	69383.8
	360	46586.4	44346.6	46589.1	69424.7
	359	46880.6	44352	45264.6	69133.5
	358	47558.5	44441.3	45367.7	68551.4
	357	47595.9	45492.9	45643.7	69260.8
	356	47601.2	45819.7	46351.4	68328.2
	355	47535.7	44214.3	46649.5	70187.1
	354	47969.4	44707.1	45859.9	70422.6
	353	49124.4	44818.1	46203.2	69990.3
	352	48585.5	44548.7	47464	69482.5
	351	47717.1	45800.5	46562.7	70975.6
	350	48889.3	46037.2	46215.6	69746.1
	349	49108.7	45626	47365.1	70277.9
	348	47528.7	45686.3	47959.7	71016.1
	347	48684.5	45243.6	47093.2	71966.2
	346	47905.1	46335.4	46804.4	70818.6
	345	47491	45977.7	48102.8	72342.2
	344	48773.6	45413.4	47156	71341.2
	343	48619	45583.1	47506.4	71588
	342	48345.8	45891.2	47246.7	71304.9
	341	48422.4	45695.2	47775.4	71992.3
	340	48763	45492	47428.9	72135.4
	339	48999.4	46592.2	47885.4	71754.1
	338	48778.9	46159	46583	71644.2
	337	50266.5	45849.8	47216.7	71737.3
	336	49684	46284.4	47529.8	70378
	335	49209.8	46894.1	47516.8	71722.6
	334	48819.2	45986	47317.7	71532.9
	333	50011.7	46301	47343.7	71528.1
	332	48582.3	45823.3	47755.4	70197.4
	331	47922.9	47032.8	47849.5	71145.8
	330	48025.8	46237.4	46658.9	70210.2
	329	48444.3	45781.4	47169.7	69323.2
	328	48061.5	45411.2	47343	69879.6
	327	48655.2	45954.2	46876.5	70752.3
	326	50351.1	46456.5	47902.2	72580.6
	325	49348.8	46514	48305.1	72615.6
	324	49480.3	46575.8	48225.4	73155.7
	323	47822.1	45585.7	48112	73424.6
	322	48130.7	46872.9	49193.5	75086.8
	321	49404.3	46124.1	49685.1	74245.2
	320	50781.2	47663.3	50176.7	74695.1
	319	51189.4	46810.5	50677.5	74864.7
	318	50170.7	46003.5	50993.1	76010.5
	317	50366.2	47659.1	51092.1	77569.4
	316	49846.1	47116	51088	77481.5
	315	49493.3	49334.7	51413.3	77662.6
	314	51165.9	48586.6	50767.5	78422.4
	313	51933.4	47951.7	52088.8	78755.9
	312	52478.3	49737.8	52457.1	78673.4
	311	51576.6	49019.8	52893.1	77466.5
	310	53133.7	50194.2	51109.5	75153.2
	309	52941.3	50302.2	49462.1	74866.1
	308	51975.8	49374.4	47924.5	72190
	307	52865.3	49790.6	46084.4	68314.5
	306	52098.7	49676	44202.2	66611.4
	305	50422.1	47839.1	42633.8	64941.3
	304	48864.2	45098.3	39300.7	59095.9
	303	47601	43158.5	37725.5	55035.4
	302	46089.2	40565.5	34616.2	50919.6
	301	43122.7	39245.9	31811.7	48639.4
	300	38701.4	35574.3	30668.5	44892.4
	299	36635.3	33225.5	28664.4	43886.6
	298	34643.5	31729.1	28026	42774.7
	297	32494.4	29574.8	28555.1	42488.7
	296	31375.9	28776.4	29452.7	44967.4
	295	30190.6	28179.5	31376.4	46918.5
	294	30024	29181.6	32511.9	52139.8
	293	30800.3	31332.3	36039.5	58528.1
	292	31829	32417.9	41038.9	64419.8
	291	34034	35706	45074.5	71345.8
	290	37428.6	37635.5	48025.3	75037.5
	289	40209.5	40174.4	50496.8	79576.6
	288	45379.1	42582	56999.5	93544.2
	287	51813.7	45841.3	84633.5	134492
	286	64732	67330.9	151490	218899
	285	102379	131003	214571	286528
	284	167880	201499	185244	261203
	283	209928	191774	91175.9	150202
	282	165033	104358	24376.9	55029.2
	281	74598.6	33596.2	6968.26	13052.9
	280	18913.1	9069.41	4697.54	8013.92
	279	7603.62	6277.58	4152.18	6402.47
	278	6571.43	5472.58	3424.07	5539.04
	277	6048.6	4260.89	2818.37	4645.77
	276	5560.5	3880.88	2700.01	4322.44
	275	5114.16	3868.21	2449.43	4350.89
	274	5081.53	3755.26	2547.96	4105.16
	273	5109.92	3408.46	2391.6	3828.05
	272	4878.01	3314.14	2405.59	3618.55
	271	4735.65	3316.17	2375.35	3992.19
	270	4441.01	3433.49	2255.08	3858.83
	269	4313.08	3485.57	2075.36	3773.84
	268	4596.45	3230.67	2188.2	3727.03
	267	4438.24	3405.04	2192.03	3812.97
	266	4431.11	3321.64	2246.43	3747
	265	4575.14	3551.09	2252.18	3796.97
	264	4835.44	3337.03	2291.49	3730.07
	263	4333.57	3508.4	2063.4	3954.73
	262	4646.39	3272.66	2304.36	3938.28
	261	4605.91	3290.84	2369.18	3921.9
	260	4665.44	3300.29	2330.6	3867.47
	259	4536.47	3602.48	2360.94	3802.47
	258	4523.66	3510.28	2307.56	3528.97
	257	4957.73	3500.27	2500.38	4018.9
	256	4665.88	3429.54	2409.54	4123.27
	255	4779.04	3637.66	2646.15	3933.62
	254	4737.02	3408.49	2300.08	3950.36
	253	5068.83	3359.45	2404.43	3922.08
	252	4701.19	3602.78	2516.76	3852.3
	251	4500.94	3228.85	2228.16	3794.33
	250	4666.78	3702.44	2181.28	3857.3
	249	4620.06	3778.7	2163.4	3854.74
	248	4482.4	3753.09	2595.63	3748.8
	247	4634.41	3546.19	2231.51	3733.19
	246	4500.26	3625.65	1914.88	3576.1
	245	4457.28	3377.53	1985.92	3653.63
	244	4430.54	3349.33	2110.42	3573.79
	243	4577.89	3132.13	2259.49	3427.7
	242	4512.39	3258.8	2294.03	3267.92
	241	4323.53	3526.86	2195.73	3495.89
	240	4388.37	3232.2	2114.01	3569.36
	239	4073.22	3040.18	2235.26	3770.06
	238	4388.33	3183.42	2129.23	3675.76
	237	4314.12	3251.3	2069.08	3308.76
	236	4155.02	3439.57	2325.24	3614.57
	235	4066.49	3212.45	2476.8	3970.89
	234	4180.69	3350.21	2384.3	3742.66
	233	4963.5	3805.11	2546.75	3904.65
	232	5286.34	4204.92	2502.92	4119.14
	231	5515.59	4106.32	2597.02	4446.19
	230	5641.15	4122.1	2756.29	5137.36
	229	6145.18	5252.8	3148.56	5678.95
	228	6542.19	6332.59	3166.49	5332.44
	227	7380.36	6700.95	2904.34	4912.51
	226	7264.85	5838.92	2467	4376.98
	225	6420.36	4472.86	2085.85	3986.89
	224	5005.07	3895.23	1918.46	3327.84
	223	4779.79	3198.61	2011.73	3534.62
	222	4207.89	3071.94	2137.1	3486.29
	221	3896.8	2823.52	2013.99	3147.24
	220	3610.73	2794.52	1946.23	3407.02
	219	3714.01	3100.74	2073.97	3199.77
	218	3693.57	2888.24	2317.61	3172.51
	217	3784.89	3118.52	2156.58	3090.24
	216	3816.63	2974.26	1874.46	2970.42
	215	4075.96	2631.51	2239.87	3263.27
	214	4046.36	2785.11	2069.46	3068.9
	213	4216.12	2864.16	2015.77	3162.33
	212	3900.76	2730.55	2058.33	3307.01
	211	3768.01	2818.69	2199.57	3287.26
	210	3837.73	2841.77	2147.57	3214.17
	209	3904.91	2936.63	2019.37	3140.08
	208	3781.91	2883.67	2036.14	3333.95
	207	3508.57	2826.4	2088.02	3348.56
	206	3658.25	2784.65	2037.65	3162.54
	205	3742.65	3052.74	2135.22	3318.51
	204	3929.42	2852.56	2063.51	3439.55
	203	3786.07	2674.2	2386.19	3016.57
	202	3740.63	2738.36	2240.73	3109.37
	201	3924.27	3052.35	2140.27	3178.19
	200	4234.22	3043.34	2000.76	3139.76
	199	4106.37	3168.41	2117.03	3272.9
	198	3673.72	3004.14	2121.83	3214.78
	197	3466.49	3102.21	2177.46	3099.33
	196	3596.75	3132.95	2042.89	3151.75
	195	3805.61	3103.11	2190.4	3274.65
	194	3750.68	3138.8	1986.16	3228.33
	193	3640.73	2921.82	2023.79	3369.78
	192	3884.09	2896.82	2162.53	3327.36
	191	3936.53	2873.27	2135.79	3461.49
	190	3701.27	3228.41	2251.75	3527.71
	189	3985.97	3401.02	2303.14	3435.82
	188	4022.83	3168.94	2075.87	3612.01
	187	3969.44	3454.06	2012.3	3449.41
	186	4071.35	3415.02	2298.72	3146.91
	185	3901.14	3140.63	2145.42	3222.06
	184	3895.49	2967.12	2151.66	3423.45
	183	3974.13	3144.68	2075.03	2917.48
	182	3746.85	2923.71	1941.18	3235.94
	181	3670.44	2933.81	2226.28	3155.17
	180	3575.23	2993.33	2175.48	3143.38
	179	3747.15	2834.4	1895.37	3102.82
	178	3321.11	2763.55	1990.94	2918.26
	177	3290.3	2783.31	1906.77	2964.78
	176	3517.38	2446.5	1964.92	2840.95
	175	3538.53	2509.88	2087.93	2899.23
	174	3179.7	2546.62	2249.43	3118.68
	173	3230.57	2668.69	2125.85	3270.91
	172	3384.43	2454.66	2126.84	3238.57
	171	3433.89	2831.31	2263.52	3437.52
	170	3859.42	2925.38	2077.37	3527.96
	169	3890.6	3178.95	2341.5	3437.97
	168	4740.88	3322.79	2399.39	3854.84
	167	5144.77	3505.16	2556	4032.79
	166	5875.36	3758.05	2916.96	4931.11
	165	6039.14	5086.91	3635.12	5994.46
	164	6333.54	7086.71	3596.56	5934.74
	163	7860.86	7848.7	2733.6	4882.06
	162	8068.92	6458.67	2049.03	3584.42
	161	6163.8	3684.11	1857.47	2692.46
	160	4090.3	2648.52	1680.22	2520.12
	159	2974.87	2007.08	1611.75	2537.53
	158	2799.39	2184.13	1657.25	2556.78
	157	2754.94	2223.01	1689.37	2539.49
	156	2507.84	2096.24	1691.69	2631.21
	155	2491.56	2559.02	1949.21	2615.15
	154	2699.96	2381.15	2141.38	2678.57
	153	2729.21	2270.28	1861.13	2770.34
	152	2488.89	2191.69	1858.46	2733.94
	151	2420.66	2426.53	1837.69	2686.41
	150	2625.06	2084.61	1810.13	2629.21
	149	2700.29	2144.14	1621.56	2411.3
	148	2537.36	1812.37	1718.87	2526.84
	147	2525.33	1929.58	1820.2	2555.86
	146	2509.78	2021.92	1883.62	2448.38
	145	2699.89	2089.78	1659.98	2206.54
	144	2522.61	1883.52	1541.36	2297.84
	143	2537.33	1944.72	1607.23	2478.24
	142	2697.08	2254.13	1871.39	2411.24
	141	2551.9	2042.84	1942.84	2609.49
	140	2893.29	2056.88	1810.18	2613.96
	139	2500.38	2212.54	1667.54	2580.99
	138	2672.92	1947.41	1671.9	2441.72
	137	2849.81	1933.21	1812.39	2489.42
	136	2682.13	1966.44	2024.11	2682.98
	135	2612.74	2135.71	1710.89	2638.53
	134	2682.62	2054.73	1680.51	2409.73
	133	2503.6	2097.68	1856.08	2682.02
	132	2618.21	1866.88	1885.51	2656.63
	131	2645.89	2050.66	1914.4	2560.6
	130	2897.01	2001.93	1781.47	2794.44
	129	2927.9	2249.81	1757.47	2446.82
	128	2337.96	1992.79	1653.06	2456.17
	127	2557.81	1931.91	1788.64	2455.69
	126	2509.18	1796.99	1599.08	2828.35
	125	2721.37	2063.87	1860.91	2571.9
	124	2734.89	1917.01	1939.47	2546.47
	123	2639.47	1921.41	1881.57	2585.21
	122	2695.92	1986.2	1981.09	2578.22
	121	2675.98	2013.75	1968.02	2567.01
	120	2687.55	2181.28	1814.04	2494.57
	119	2789.19	2030.63	1738.2	2339.82
	118	2740.87	2264.54	1776.53	2444.4
	117	2701.61	2146.96	1800.41	2382.89
	116	2473.32	2008.57	1752.69	2361.97
	115	2748.78	2101.35	1799.21	2386.33
	114	2729.99	2135.05	1893.79	2644.48
	113	2901.28	1912.82	1726.49	2536.26
	112	2739.27	1877.05	1696.49	2496.86
	111	2585.01	2031.87	1793.39	2693.11
	110	2665.38	2189.83	1714.02	2591.55
	109	2746.33	2046.85	1789.21	2489.07
	108	2634.51	1988.04	1720.87	2421.44
	107	2571.06	2099.85	1790.34	2372.81
	106	2844.37	2145.35	1968.95	2423.4
	105	2681.82	2211.04	1938.81	2671.28
	104	2781.34	2437.92	1881.86	2687.44
	103	2789.46	2381.81	2035.19	3087.31
	102	2918.77	2370.91	1976.83	3033.7
	101	2948.95	2422.88	2039.78	2843.83
	100	2736.28	2206.33	2073.46	2789.45
	99	3215.75	2306.65	2016.24	2568.12
	98	2843.09	2037.71	1934.72	2394.9
	97	2743.94	2055.23	2007.17	2507
	96	2429.2	2275.95	1742.56	2414.64
	95	2598.89	2081.38	1731.58	2486.13
	94	2790.93	2038.09	1859.65	2576.37
	93	2737.54	2105.03	1739.09	2694.96
	92	2935.34	2175.09	1724.91	3019.97
	91	2831.52	2162.13	1897.96	2621.72
	90	2789.59	2293.33	1818.92	2717.06
	89	2967.66	2044.7	1808.55	2717.16
	88	2899.71	2144.7	1872.73	2607.65
	87	3010.12	2222.75	2063.36	2797.85
	86	2681.03	2127.76	1905.43	2460.74
	85	3260.38	2181.28	1862.47	2794.73
	84	2954.58	2088.87	1647.23	2657.5
	83	2907.69	2107.83	1884.11	2567.65
	82	2869.57	2279.94	1739.36	2636.6
	81	2863.42	2104.26	1671.15	2565.82
	80	2995.44	2261.13	1915.6	2657.22
	79	2763.63	2223.49	1923.58	2680.9
	78	2785.75	2321.12	1782.41	2687.3
	77	2706.49	2243.13	1868.09	2599.74
	76	2667.81	2096.97	1856.06	2468.1
	75	2985.97	2166.37	1978.51	2415.83
	74	2745.86	2365.94	2154.16	2564.36
	73	2826.88	2315.58	1972.89	2620.89
	72	2694.28	2266.17	2129.36	2548.14
	71	2838.36	2158.29	2029.72	2892.93
	70	2718.91	2024.18	2158.04	2843.04
	69	2921.22	2135.45	2269.23	2587.37
	68	2799.66	2243.41	2060.78	2747.5
	67	2665.52	2146.57	1967.21	3019.58
	66	2814.42	2130.25	1908.07	2855.39
	65	2746.27	2478.21	1828.72	2525.28
	64	2861.78	2119.72	2200.33	2751.48
	63	2969.22	2439.93	2062.67	2641.77
	62	3078.68	2467.01	1936.98	2913.03
	61	3167.31	2460.16	1693.25	2818.65
	60	3009.1	2502.05	2087.21	2668.08
	59	3025.57	2429.53	1866.22	2878.45
	58	2797.2	2395.01	2049.29	2952.1
	57	2957.21	2405.82	1954.81	2802.99
	56	3014.98	2011.5	1969.8	2674.79
	55	3165.39	2062.11	2039.82	2792.47
	54	2743.72	2164.75	1927.62	2713.12
	53	2929.9	2067.03	1990.41	2970.31
	52	3025.29	2400.99	2187.71	2804.28
	51	3095.81	2410.22	2134.73	2908.33
	50	2939.85	2241.65	1915.59	3214.71
	49	3233.37	2492.25	2185.28	3185.66
	48	2933.48	2775.64	2116.76	2906.44
	47	3133.58	2644.41	2127.95	3168.09
	46	3018.47	2447.79	2175.28	3148.56
	45	3187.2	2614.2	2039.19	3111.65
	44	3079.89	2451.23	2422.01	3158.1
	43	3131.72	2507.97	2014.97	3139.09
	42	2991.95	2465.34	2152.87	3108.26
	41	2821.55	2277.92	2108.4	3059.6
	40	2864.43	2212.08	2181.75	3021.93
	39	2997.14	2213.23	1997.29	2873.16
	38	2784.45	2374.52	2028.07	2729.45
	37	3097.7	2163.4	2220.1	2614.02
	36	2824.15	2295.28	1968.72	2467.21
	35	2946.53	2228.88	1764.3	2284.75
	34	2849.84	2168.08	1816.46	2537.57
	33	2571.94	2094.34	1939.92	2567.36
	32	3065.96	2088.98	1771.06	2512.61
	31	3150.74	2244.19	1780.81	2496.34
	30	2850.98	2423.32	1799.84	2336.83
	29	3316.32	2336.73	1999.01	2538.73
	28	3573.61	2410.84	1971.87	2570.69
	27	3573.01	2501.33	2232.59	3015.27
	26	3876.32	2524.95	2220.56	3142.52
	25	3958.01	2585.55	2370.61	3129.15
	24	4029.58	2548.44	2417.22	3324.11
	23	3800.32	2355.86	2739.57	3634.92
	22	3388.82	2552.53	2964.26	4203.64
	21	3414.71	2651.78	3203.16	4703.65
	20	3393.97	3093.42	3255.94	4956.51
	19	3656.56	3429.17	3283.76	4877.07
	18	3660.42	3632.83	3397.37	5082.22
	17	4224.86	3662.7	3390.7	4757.02
	16	4293.3	3546.47	3496.67	4579.45
	15	4028.39	3345.16	2793.53	4331.4
	14	3970.84	3481.04	2927.16	4112.61
	13	3705.19	3227.83	2508.02	3752.41
	12	3413.56	2449.89	2172.51	3309.26
	11	3238.53	2491.42	1921.69	2716.66
	10	2901.97	2234.35	1708.08	2605.11
	9	2609.44	2134.1	1444.17	2285.16
	8	2563.17	1789.32	1215.51	1800.62
	7	2188.63	1492.11	1030.5	1370.93
	6	2120.87	1408.15	763.525	1028.99
	5	1525.64	994.418	425.825	814.696
	4	1225.54	859.134	413.355	601.781
	3	1007.77	546.183	256.288	390.531
	2	813.906	443.712	164.921	249.615
	1	470.883	262.11	101.195	145.413
	0	283.488	169.773	49.2047	74.3647
		109.404		16.6667	42.3519
		36.0094		8.84354	16.0014
		25.015		0	11.0094
		17.8421		0	8.0032
		6.16747		0	0
		13.8405		0	0
		0		0	1.66567
		0		0	10.9994
		0		4.5018	26.5156
		0		5.5022	25.1701

## Sheet: Figure 4a
Figure 4a
	Q (nm-1)	Intensity (Arb. U.)
	0.04	684.696
	0.0425	641.142
	0.045	556.064
	0.0475	480.698
	0.05	413.362
	0.0525	362.69
	0.055	320.441
	0.0575	288.643
	0.06	262.332
	0.0625	238.815
	0.065	221.395
	0.0675	205.029
	0.07	193.075
	0.0725	181.319
	0.075	173.001
	0.0775	165.528
	0.08	159.317
	0.0825	153.991
	0.085	149.28
	0.0875	145.528
	0.09	141.885
	0.0925	140.097
	0.095	137.512
	0.0975	135.556
	0.1	134.094
	0.1025	132.819
	0.105	132.769
	0.1075	131.633
	0.11	131.055
	0.1125	131.94
	0.115	132.533
	0.1175	133.054
	0.12	133.495
	0.1225	134.409
	0.125	135.739
	0.1275	136.847
	0.13	138.124
	0.1325	140.025
	0.135	142.058
	0.1375	144.086
	0.14	146.346
	0.1425	148.624
	0.145	151.835
	0.1475	154.486
	0.15	157.319
	0.1525	159.992
	0.155	163.735
	0.1575	167.908
	0.16	172.044
	0.1625	176.431
	0.165	180.907
	0.1675	186.296
	0.17	190.991
	0.1725	195.976
	0.175	201.229
	0.1775	207.783
	0.18	214.084
	0.1825	219.076
	0.185	226.54
	0.1875	234.764
	0.19	241.972
	0.1925	250.163
	0.195	256.524
	0.1975	265.528
	0.2	274.059
	0.2025	283.849
	0.205	293.701
	0.2075	304.243
	0.21	314.008
	0.2125	324.059
	0.215	336.057
	0.2175	348.052
	0.22	358.874
	0.2225	370.903
	0.225	384.243
	0.2275	397.831
	0.23	410.819
	0.2325	423.389
	0.235	436.019
	0.2375	449.218
	0.24	460.924
	0.2425	474.116
	0.245	481.958
	0.2475	491.076
	0.25	500.326
	0.2525	506.998
	0.255	509.978
	0.2575	512.855
	0.26	513.684
	0.2625	510.32
	0.265	506.311
	0.2675	499.458
	0.27	489.95
	0.2725	477.731
	0.275	464.431
	0.2775	448.496
	0.28	432.077
	0.2825	414.431
	0.285	394.094
	0.2875	373.674
	0.29	354.755
	0.2925	333.865
	0.295	313.632
	0.2975	293.479
	0.3	274.275
	0.3025	255.836
	0.305	237.608
	0.3075	220.958
	0.31	204.618
	0.3125	190.146
	0.315	175.998
	0.3175	162.669
	0.32	150.839
	0.3225	138.568
	0.325	128.282
	0.3275	119.088
	0.33	109.892
	0.3325	101.124
	0.335	94.1367
	0.3375	87.398
	0.34	81.2422
	0.3425	75.0413
	0.345	70.1158
	0.3475	65.121
	0.35	61.0309
	0.3525	56.9635
	0.355	53.1998
	0.3575	49.9457
	0.36	47.0076
	0.3625	44.1314
	0.365	41.7214
	0.3675	39.487
	0.37	37.2345
	0.3725	35.2278
	0.375	33.5961
	0.3775	31.9081
	0.38	30.5519
	0.3825	29.129
	0.385	27.8281
	0.3875	26.6217
	0.39	25.5731
	0.3925	24.4736
	0.395	23.7555
	0.3975	22.8303
	0.4	21.9708
	0.4025	21.2808
	0.405	20.6176
	0.4075	19.84
	0.41	19.3255
	0.4125	18.8429
	0.415	18.2162
	0.4175	17.7938
	0.42	17.3162
	0.4225	16.8614
	0.425	16.4601
	0.4275	16.0674
	0.43	15.6639
	0.4325	15.3822
	0.435	15.0165
	0.4375	14.7347
	0.44	14.4835
	0.4425	14.1784
	0.445	13.9479
	0.4475	13.6621
	0.45	13.4284
	0.4525	13.2251
	0.455	13.0046
	0.4575	12.7745
	0.46	12.6364
	0.4625	12.4662
	0.465	12.2698
	0.4675	12.098
	0.47	11.919
	0.4725	11.7498
	0.475	11.5957
	0.4775	11.4307
	0.48	11.2334
	0.4825	11.124
	0.485	11.0075
	0.4875	10.8911
	0.49	10.7369
	0.4925	10.6064
	0.495	10.4309
	0.4975	10.3538
	0.5	10.2911
	0.5025	10.1312
	0.505	10.0504
	0.5075	9.84941
	0.51	9.74308
	0.5125	9.63434
	0.515	9.53842
	0.5175	9.42435
	0.52	9.40809
	0.5225	9.23107
	0.525	9.15928
	0.5275	9.01457
	0.53	8.9599
	0.5325	8.78309
	0.535	8.70757
	0.5375	8.63225
	0.54	8.57739
	0.5425	8.45135
	0.545	8.35777
	0.5475	8.2232
	0.55	8.10067
	0.5525	8.05159
	0.555	7.92657
	0.5575	7.84006
	0.56	7.73988
	0.5625	7.67135
	0.565	7.53288
	0.5675	7.5265
	0.57	7.4051
	0.5725	7.28071
	0.575	7.19531
	0.5775	7.13462
	0.58	7.01238
	0.5825	6.912
	0.585	6.89049
	0.5875	6.77892
	0.59	6.71053
	0.5925	6.62164
	0.595	6.57491
	0.5975	6.50511
	0.6	6.35535
	0.6025	6.2881
	0.605	6.25152
	0.6075	6.17736
	0.61	6.08524
	0.6125	5.99933
	0.615	5.9656
	0.6175	5.86469
	0.62	5.81311
	0.6225	5.71774
	0.625	5.66428
	0.6275	5.63111
	0.63	5.54428
	0.6325	5.46273
	0.635	5.39917
	0.6375	5.33961
	0.64	5.2406
	0.6425	5.20762
	0.645	5.13443
	0.6475	5.05012
	0.65	5.04171
	0.6525	4.98447
	0.655	4.93649
	0.6575	4.83579
	0.66	4.77779
	0.6625	4.72006
	0.665	4.68849
	0.6675	4.63377
	0.67	4.56112
	0.6725	4.52713
	0.675	4.49154
	0.6775	4.43237
	0.68	4.4006
	0.6825	4.31818
	0.685	4.26499
	0.6875	4.24094
	0.69	4.19189
	0.6925	4.13529
	0.695	4.1093
	0.6975	4.04157
	0.7	3.97873
	0.7025	3.9617
	0.705	3.89837
	0.7075	3.85233
	0.71	3.82822
	0.7125	3.78702
	0.715	3.74395
	0.7175	3.71316
	0.72	3.66825
	0.7225	3.58468
	0.725	3.55518
	0.7275	3.55045
	0.73	3.48743
	0.7325	3.44361
	0.735	3.44008
	0.7375	3.36254
	0.74	3.32964
	0.7425	3.28452
	0.745	3.26007
	0.7475	3.21861
	0.75	3.14641
	0.7525	3.13218
	0.755	3.10179
	0.7575	3.03511
	0.76	3.02559
	0.7625	3.00521
	0.765	2.93674
	0.7675	2.92056
	0.77	2.85321
	0.7725	2.84651
	0.775	2.77863
	0.7775	2.75782
	0.78	2.75704
	0.7825	2.71416
	0.785	2.67909
	0.7875	2.6433
	0.79	2.63222
	0.7925	2.57011
	0.795	2.55768
	0.7975	2.52097
	0.8	2.48941

[truncated: 11 more sheets: Figure 4b, Figure 4c, Figure 4e, Figure 4f, Figure 4g, Figure 4i, Figure 4j, Figure 4k, Figure 5b, Figure 5c, Figure 5d]
